# Supplementary material for: (E)-2-(2-Fluoro­benzyl­idene)butanoic acid
Source: Acta Crystallogr Sect E Struct Rep Online. 2008 Mar 20;64(Pt 4):o733. doi: 10.1107/S1600536808007149 (PMC2960906; doi:10.1107/S1600536808007149)
Supplement: Supplementary file 2 [file e-64-0o733-Isup2.hkl]

#
# h,k,l, Fc-squared, Fo-squared, sigma(Fo-squared) and status flag
#
data_I
_shelx_title ' H18 in P2(1)/c'
_shelx_refln_list_code          4
_shelx_F_calc_maximum       95.65
_exptl_crystal_F_000       408.00
_reflns_d_resolution_high  0.6973
 
loop_
 _symmetry_equiv_pos_as_xyz
 'x, y, z'
 '-x, y+1/2, -z+1/2'
 '-x, -y, -z'
 'x, -y-1/2, z-1/2'
 
_cell_length_a     4.1895
_cell_length_b    17.4362
_cell_length_c    13.8134
_cell_angle_alpha  90.000
_cell_angle_beta   96.719
_cell_angle_gamma  90.000
 
_shelx_F_squared_multiplier     1.000
 
loop_
 _refln_index_h
 _refln_index_k
 _refln_index_l
 _refln_F_squared_calc
 _refln_F_squared_meas
 _refln_F_squared_sigma
 _refln_observed_status
   1   0   0        9.98       19.27      1.34 o
   2   0   0       71.63       75.78      3.22 o
   3   0   0      340.88      360.79      9.73 o
   4   0   0       36.66       37.08      3.49 o
   5   0   0        3.62        2.24      2.34 o
   1   1   0     7603.83     7633.35     82.61 o
   2   1   0      264.04      254.87      3.50 o
   3   1   0        0.13        0.34      0.52 o
   4   1   0       29.73       31.80      2.36 o
   5   1   0        0.04       -1.40      1.40 o
   0   2   0      116.90       84.98      1.59 o
   1   2   0     8419.04     8274.82     67.42 o
   2   2   0       74.99       85.30      1.72 o
   3   2   0       26.90       20.31      1.14 o
   4   2   0       44.40       49.30      2.84 o
   5   2   0        0.00       -0.53      1.86 o
   1   3   0     1505.39     1539.16     12.70 o
   2   3   0      179.01      179.55      2.35 o
   3   3   0       78.59       78.29      2.03 o
   4   3   0        2.38        2.28      1.27 o
   5   3   0        2.14        1.49      1.62 o
   0   4   0     5651.80     5451.92     67.53 o
   1   4   0     3585.01     3700.28     29.50 o
   2   4   0       61.88       60.65      1.22 o
   3   4   0        7.30        4.34      0.82 o
   4   4   0       13.50       12.09      1.76 o
   5   4   0        0.03       -1.48      1.86 o
   1   5   0      549.18      541.32      4.44 o
   2   5   0     1295.27     1233.94     11.96 o
   3   5   0       42.99       42.53      1.28 o
   4   5   0        2.10        2.17      0.92 o
   5   5   0        1.01        2.87      1.70 o
   0   6   0        1.65        1.59      0.60 o
   1   6   0        1.21       -0.17      0.28 o
   2   6   0      498.72      558.81      5.30 o
   3   6   0        5.06        2.75      0.65 o
   4   6   0        0.02        0.13      1.11 o
   5   6   0        0.13       -0.07      1.64 o
   1   7   0       74.91       85.46      1.63 o
   2   7   0        7.15        9.96      0.73 o
   3   7   0        3.69        1.31      0.60 o
   4   7   0       15.49       17.21      1.04 o
   5   7   0        3.62        3.14      1.09 o
   0   8   0      618.30      676.20     10.06 o
   1   8   0      480.53      534.50      5.70 o
   2   8   0       69.59       76.64      2.73 o
   3   8   0       47.65       48.17      2.46 o
   4   8   0       22.95       17.19      1.30 o
   5   8   0        0.10       -0.34      1.16 o
   1   9   0       40.78       48.51      1.28 o
   2   9   0        4.97        2.95      0.54 o
   3   9   0      212.90      200.88      3.83 o
   4   9   0       17.17       17.84      1.43 o
   5   9   0        1.99        0.59      1.28 o
   0  10   0       36.77       37.61      1.87 o
   1  10   0      301.63      277.16      3.37 o
   2  10   0       21.05       23.75      1.11 o
   3  10   0      112.25      119.86      3.02 o
   4  10   0       24.38       23.99      3.35 o
   5  10   0        0.01        1.22      1.35 o
   1  11   0       43.39       50.36      1.38 o
   2  11   0       79.49       87.14      2.13 o
   3  11   0       33.90       39.54      1.94 o
   4  11   0       31.51       29.26      2.56 o
   5  11   0        0.47        0.51      2.17 o
   0  12   0       19.35       18.44      1.55 o
   1  12   0       12.06       12.71      0.85 o
   2  12   0        1.34        0.45      0.64 o
   3  12   0       48.33       51.51      2.65 o
   4  12   0        0.26        0.90      1.07 o
   5  12   0        4.23        3.57      1.68 o
   1  13   0       27.83       31.42      1.69 o
   2  13   0       54.29       51.75      1.76 o
   3  13   0        3.38        3.05      2.15 o
   4  13   0        3.65        3.45      1.27 o
   5  13   0        0.15        0.89      1.61 o
   0  14   0       21.92       19.27      1.78 o
   1  14   0       33.60       37.67      1.38 o
   2  14   0        4.33        3.63      0.86 o
   3  14   0        3.08        4.40      1.16 o
   4  14   0        0.03       -0.12      1.15 o
   1  15   0        2.60       -0.64      0.67 o
   2  15   0        1.15        1.27      0.80 o
   3  15   0        1.90        2.17      1.31 o
   4  15   0        3.34        4.88      1.42 o
   0  16   0       33.48       39.45      4.62 o
   1  16   0       31.06       30.23      1.56 o
   2  16   0       38.18       40.10      2.12 o
   3  16   0        8.93        7.15      1.40 o
   4  16   0        1.53        1.13      1.34 o
   1  17   0       37.66       34.66      1.68 o
   2  17   0       13.69       13.48      1.89 o
   3  17   0        2.36        1.59      1.19 o
   4  17   0        3.56        3.19      1.57 o
   0  18   0      110.25      100.18      4.12 o
   1  18   0       28.10       32.10      1.69 o
   2  18   0        1.56       -0.06      1.01 o
   3  18   0        0.92       -0.37      1.18 o
   4  18   0        0.57        0.22      1.43 o
   1  19   0        0.85        0.96      1.22 o
   2  19   0        0.45       -0.14      1.02 o
   3  19   0        1.00       -0.58      1.21 o
   0  20   0        0.45       -1.50      2.00 o
   1  20   0        4.47        3.78      1.43 o
   2  20   0        0.53        2.58      1.75 o
   3  20   0        1.13       -0.41      1.40 o
   1  21   0       11.89       15.17      2.77 o
   2  21   0        2.56        1.32      2.05 o
   3  21   0        0.86        2.16      2.09 o
   0  22   0        0.28        1.19      2.51 o
   1  22   0        7.94       11.86      2.44 o
   2  22   0        1.43        1.71      2.01 o
   1  23   0        3.25        4.70      2.11 o
   2  23   0        0.16        0.77      2.73 o
   0  24   0        0.32        3.11      2.98 o
   1  24   0        0.27       -1.66      1.99 o
  -5   1   1        5.75        1.98      1.63 o
  -4   1   1       10.80       12.74      1.81 o
  -3   1   1       20.41       15.71      2.69 o
  -2   1   1      121.95      138.49      3.21 o
  -1   1   1     2395.84     2564.05     28.33 o
   1   1   1     9149.13     9081.43     96.82 o
   2   1   1      965.51      937.03     11.55 o
   3   1   1        8.53       14.14      0.93 o
   4   1   1       37.68       48.00      2.81 o
   5   1   1       15.20       18.27      2.39 o
  -5   2   1        0.05        0.35      1.53 o
  -4   2   1        2.87        3.11      1.42 o
  -3   2   1       11.19       11.09      0.81 o
  -2   2   1      531.97      521.44      6.39 o
  -1   2   1       53.03       60.92      0.92 o
   0   2   1     1714.79     1745.40     19.30 o
   1   2   1     4598.15     4480.28     36.28 o
   2   2   1       10.22       15.78      0.89 o
   3   2   1       68.59       72.28      1.94 o
   4   2   1        0.15        0.94      1.26 o
   5   2   1        3.87        4.51      1.75 o
  -5   3   1        2.42        2.70      1.78 o
  -4   3   1        0.04        0.85      1.23 o
  -3   3   1      173.17      178.27      2.48 o
  -2   3   1      210.63      194.71      2.44 o
  -1   3   1      209.77      215.93      2.89 o
   0   3   1     2058.63     2095.56     17.07 o
   1   3   1     1782.03     1742.94     14.28 o
   2   3   1     1284.70     1267.68     14.31 o
   3   3   1       13.34       17.88      1.44 o
   4   3   1        3.20        2.26      1.30 o
   5   3   1        2.90        2.86      1.02 o
  -5   4   1        0.01       -0.75      1.53 o
  -4   4   1        2.21        0.86      1.27 o
  -3   4   1       37.92       34.44      2.17 o
  -2   4   1      323.94      370.05      4.20 o
  -1   4   1       70.10       56.50      0.91 o
   0   4   1      426.40      396.82      3.66 o
   1   4   1     2223.15     2215.90     15.16 o
   2   4   1      230.95      225.55      2.87 o
   3   4   1      110.06      110.56      1.61 o
   4   4   1        0.44        0.18      0.81 o
   5   4   1        0.37        1.52      1.62 o
  -5   5   1        0.01       -1.34      2.85 o
  -4   5   1       16.40       10.79      1.74 o
  -3   5   1       41.93       36.96      1.13 o
  -2   5   1        0.64        0.13      0.85 o
  -1   5   1      965.29      983.20      7.57 o
   0   5   1      103.94       81.20      1.18 o
   1   5   1       94.03       85.11      1.18 o
   2   5   1      147.76      150.71      1.93 o
   3   5   1       35.74       31.43      1.21 o
   4   5   1        2.56        3.56      0.99 o
   5   5   1        0.02       -1.45      1.45 o
  -5   6   1        0.04       -0.73      1.69 o
  -4   6   1        1.68        0.65      0.93 o
  -3   6   1      228.30      226.64      3.27 o
  -2   6   1       23.16       29.26      0.94 o
  -1   6   1       12.44        6.25      0.41 o
   0   6   1     1672.94     1673.58     15.45 o
   1   6   1      318.43      316.16      3.69 o
   2   6   1       46.84       46.15      1.09 o
   3   6   1        1.68        0.96      0.52 o
   4   6   1        3.46        1.36      0.97 o
   5   6   1        0.15       -0.57      0.95 o
  -5   7   1        1.75        2.80      2.48 o
  -4   7   1        0.84        1.06      1.01 o
  -3   7   1       50.96       46.80      1.45 o
  -2   7   1       19.75       17.46      0.84 o
  -1   7   1      433.73      414.55      4.68 o
   0   7   1      565.50      569.91      6.06 o
   1   7   1      237.23      257.81      3.24 o
   2   7   1      404.81      410.27      6.39 o
   3   7   1       90.29       85.63      1.91 o
   4   7   1        5.47        7.72      0.93 o
   5   7   1        3.58        1.82      1.11 o
  -5   8   1        0.24       -0.61      1.18 o
  -4   8   1        9.43        8.53      1.35 o
  -3   8   1       26.95       26.86      1.34 o
  -2   8   1      137.54      128.36      1.90 o
  -1   8   1      918.19      957.79      8.75 o
   0   8   1      871.73      858.46      8.73 o
   1   8   1      163.68      154.83      3.42 o
   2   8   1        1.58        3.48      0.62 o
   3   8   1       18.61       23.87      1.18 o
   4   8   1       47.22       47.57      1.74 o
   5   8   1        1.33        1.09      1.26 o
  -5   9   1        2.01        2.24      1.35 o
  -4   9   1        4.34        3.18      1.01 o
  -3   9   1        9.28       10.09      1.10 o
  -2   9   1       82.21       79.67      2.45 o
  -1   9   1      197.87      199.45      2.59 o
   0   9   1      147.67      160.33      2.63 o
   1   9   1      715.44      836.86      8.65 o
   2   9   1      124.58      139.05      2.43 o
   3   9   1        3.40        1.36      0.97 o
   4   9   1       18.15       17.64      1.44 o
   5   9   1        0.03        0.81      1.38 o
  -5  10   1        0.88       -0.07      1.79 o
  -4  10   1        3.52        3.01      1.05 o
  -3  10   1      121.61      138.78      3.21 o
  -2  10   1       26.53       26.68      1.16 o
  -1  10   1       53.10       51.60      1.29 o
   0  10   1      904.76      969.10      8.86 o
   1  10   1        2.74        5.49      0.61 o
   2  10   1        4.08        5.06      0.71 o
   3  10   1        0.00       -0.79      0.79 o
   4  10   1       31.14       34.45      2.11 o
   5  10   1        5.07        5.54      2.02 o
  -5  11   1        0.27       -0.16      1.83 o
  -4  11   1        0.05        0.70      1.03 o
  -3  11   1       28.14       28.37      1.66 o
  -2  11   1      465.98      449.21      5.58 o
  -1  11   1       98.69       85.57      1.73 o
   0  11   1       38.52       57.65      1.69 o
   1  11   1       13.95       16.74      0.89 o
   2  11   1      165.06      163.22      2.92 o
   3  11   1       15.31       15.81      1.40 o
   4  11   1        2.56        2.17      1.63 o
   5  11   1        1.74        0.61      1.47 o
  -5  12   1        0.95        1.70      1.53 o
  -4  12   1        0.99        0.53      1.09 o
  -3  12   1       73.11       67.23      3.74 o
  -2  12   1       44.03       45.04      1.62 o
  -1  12   1      508.85      518.96      5.58 o
   0  12   1        1.50        2.90      0.55 o
   1  12   1        0.78        0.85      0.54 o
   2  12   1       13.12       16.72      1.60 o
   3  12   1       25.59       23.30      1.67 o
   4  12   1        0.81       -0.25      1.04 o
   5  12   1        0.49        0.28      1.53 o
  -5  13   1        2.27       -1.31      2.03 o
  -4  13   1        9.38       12.56      2.84 o
  -3  13   1       24.18       24.88      1.70 o
  -2  13   1       27.77       28.62      1.40 o
  -1  13   1        0.57        1.30      0.58 o
   0  13   1       16.86       18.22      1.75 o
   1  13   1        6.42        7.55      1.11 o
   2  13   1       20.57       14.06      1.11 o
   3  13   1        1.87        1.50      1.03 o
   4  13   1        0.74        0.85      1.23 o
   5  13   1        0.51       -1.43      1.58 o
  -4  14   1        2.26        2.20      1.30 o
  -3  14   1        0.01        0.03      0.94 o
  -2  14   1       31.68       33.42      1.54 o
  -1  14   1        7.63        9.46      1.29 o
   0  14   1        3.43        1.64      0.58 o
   1  14   1       40.24       40.71      2.18 o
   2  14   1      106.18      102.67      2.54 o
   3  14   1        9.52       10.16      1.40 o
   4  14   1        6.62        7.14      1.85 o
  -4  15   1        4.91        5.62      1.50 o
  -3  15   1        0.20       -0.61      1.05 o
  -2  15   1       10.88       12.03      1.19 o
  -1  15   1        9.16        4.84      0.89 o
   0  15   1       43.44       37.92      1.32 o
   1  15   1        0.56       -0.13      0.72 o
   2  15   1        0.10        0.33      0.74 o
   3  15   1       13.29       11.00      1.64 o
   4  15   1        0.32        1.81      1.35 o
  -4  16   1       14.25       14.33      1.88 o
  -3  16   1        9.18       11.96      2.18 o
  -2  16   1       10.66       10.06      1.13 o
  -1  16   1       18.93       19.73      1.32 o
   0  16   1       40.89       33.68      1.69 o
   1  16   1      102.17       89.59      2.50 o
   2  16   1        0.18        0.26      0.77 o
   3  16   1        0.61       -0.49      1.09 o
   4  16   1        4.76        6.57      1.64 o
  -4  17   1        0.19        0.23      1.42 o
  -3  17   1        9.58        9.60      2.04 o
  -2  17   1        1.46       -0.09      1.08 o
  -1  17   1       38.13       39.21      1.75 o
   0  17   1       42.04       39.81      2.84 o
   1  17   1       13.88       13.87      1.27 o
   2  17   1       31.70       27.08      1.91 o
   3  17   1        0.01       -0.45      1.23 o
   4  17   1        0.05        0.21      1.35 o
  -4  18   1        0.14        0.88      2.09 o
  -3  18   1        2.31        1.97      1.34 o
  -2  18   1       27.83       29.01      1.99 o
  -1  18   1       10.14       14.04      1.66 o
   0  18   1       45.19       44.86      2.07 o
   1  18   1        6.02        8.01      1.12 o
   2  18   1        0.51       -0.52      0.98 o
   3  18   1        0.18        1.53      1.28 o
   4  18   1        1.89        2.76      1.66 o
  -3  19   1        0.04       -0.19      1.26 o
  -2  19   1        1.59        1.95      1.16 o
  -1  19   1        1.66        2.16      1.29 o
   0  19   1       55.54       63.06      3.69 o
   1  19   1       37.64       35.03      1.88 o
   2  19   1        0.02       -0.45      1.03 o
   3  19   1        7.66        6.54      1.59 o
  -3  20   1        0.08       -1.08      1.29 o
  -2  20   1        1.14        3.30      1.81 o
  -1  20   1       10.30       11.32      1.75 o
   0  20   1        5.02        7.11      1.94 o
   1  20   1        0.83        3.41      1.37 o
   2  20   1        3.65        4.04      1.30 o
   3  20   1        6.25        5.22      1.59 o
  -3  21   1        0.12        1.19      2.05 o
  -2  21   1        1.75        1.61      1.93 o
  -1  21   1        4.63        7.64      1.66 o
   0  21   1        3.44        0.98      1.64 o
   1  21   1        0.04       -0.31      2.25 o
   2  21   1       11.40       15.93      2.91 o
   3  21   1        4.59        1.87      1.87 o
  -2  22   1        1.33       -0.58      2.26 o
  -1  22   1        1.98       -0.07      2.10 o
   0  22   1        2.47        2.68      1.92 o
   1  22   1        3.85        4.85      2.08 o
   2  22   1        0.93        2.79      2.07 o
  -2  23   1        1.82        4.24      2.30 o
  -1  23   1        7.34       11.21      2.55 o
   0  23   1        0.01       -1.70      1.71 o
   1  23   1        2.68        5.83      2.14 o
   2  23   1        0.06        0.61      2.14 o
  -1  24   1        0.56        4.89      2.36 o
   0  24   1        1.85        6.47      2.42 o
   1  24   1        2.71        2.87      2.17 o
  -6   0   2        0.44       -2.59      2.59 o
  -5   0   2        2.79        5.08      2.66 o
  -4   0   2       25.05       21.73      2.97 o
  -3   0   2       42.56       44.36      3.20 o
  -2   0   2       15.14       13.85      1.65 o
  -1   0   2     1900.04     1905.71     27.40 o
   0   0   2     2160.26     1948.21     24.79 o
   1   0   2        1.06       -0.09      0.28 o
   2   0   2      239.87      293.00      4.93 o
   3   0   2        5.84       10.39      1.54 o
   4   0   2       18.50       20.56      2.91 o
   5   0   2        8.65        7.62      1.91 o
  -6   1   2        0.06        0.59      2.12 o
  -5   1   2        0.02        0.56      1.65 o
  -4   1   2        2.66        4.99      1.46 o
  -3   1   2        0.15        1.52      1.04 o
  -2   1   2        1.03       -0.98      1.40 o
  -1   1   2      272.49      270.08      3.90 o
   0   1   2     1150.67     1193.98      8.82 o
   1   1   2     1880.64     1902.91     13.95 o
   2   1   2      170.03      191.60      3.05 o
   3   1   2       23.09       19.91      0.95 o
   4   1   2        9.05        9.46      1.63 o
   5   1   2        3.06        0.50      1.12 o
  -5   2   2        6.34        9.20      2.09 o
  -4   2   2       22.04       25.71      4.01 o
  -3   2   2        4.37        3.77      0.60 o
  -2   2   2        0.02        1.67      2.04 o
  -1   2   2      394.86      402.37      4.65 o
   0   2   2      209.47      211.75      2.69 o
   1   2   2     1669.40     1801.64     16.17 o
   2   2   2      146.92      153.56      1.78 o
   3   2   2        2.85        4.57      0.77 o
   4   2   2        1.04       -0.31      1.12 o
   5   2   2        0.22       -0.90      0.90 o
  -5   3   2        0.69       -0.57      1.60 o
  -4   3   2        0.02       -1.17      1.17 o
  -3   3   2        5.38        8.15      1.34 o
  -2   3   2       21.72       29.04      0.94 o
  -1   3   2        6.31       10.25      0.43 o
   0   3   2     4054.53     4068.62     32.53 o
   1   3   2     1364.38     1307.37     10.71 o
   2   3   2      348.09      315.04      3.22 o
   3   3   2        0.32        0.46      0.39 o
   4   3   2       17.76       20.46      1.09 o
   5   3   2        0.49        1.20      1.57 o
  -5   4   2        2.24        1.10      1.71 o
  -4   4   2        1.15        2.97      1.41 o
  -3   4   2       58.46       57.90      2.15 o
  -2   4   2      922.82      951.15     10.83 o
  -1   4   2       26.30       18.89      0.59 o
   0   4   2      337.69      323.63      2.82 o
   1   4   2     1119.04     1112.29      9.26 o
   2   4   2      176.13      161.03      1.77 o
   3   4   2       90.38       86.15      2.42 o
   4   4   2        2.98        4.43      1.03 o
   5   4   2        0.21        0.41      0.95 o
  -5   5   2        1.67        1.00      1.65 o
  -4   5   2        0.80        2.09      1.47 o
  -3   5   2       14.25       12.35      1.09 o
  -2   5   2       10.04        8.60      0.74 o
  -1   5   2      253.14      260.82      2.43 o
   0   5   2     1112.08     1069.11      9.11 o
   1   5   2     1498.20     1593.54     11.97 o
   2   5   2       36.01       43.48      1.15 o
   3   5   2       48.06       55.41      1.17 o
   4   5   2        1.04        0.08      0.65 o
   5   5   2        0.40        0.97      0.99 o
  -5   6   2        1.03        2.64      2.55 o
  -4   6   2        0.26       -0.81      0.81 o
  -3   6   2      195.60      200.04      3.40 o
  -2   6   2      231.25      226.89      2.85 o
  -1   6   2      105.77       94.38      2.24 o
   0   6   2       36.22       32.28      0.77 o
   1   6   2        1.26        1.65      0.41 o
   2   6   2       23.90       22.38      0.84 o
   3   6   2        7.96        9.56      0.80 o
   4   6   2       21.16       25.31      1.25 o
   5   6   2        0.66       -0.14      1.02 o
  -5   7   2        6.45        8.68      2.96 o
  -4   7   2        9.54        8.67      2.29 o
  -3   7   2       18.01       18.50      1.78 o
  -2   7   2       89.88      101.38      1.50 o
  -1   7   2        0.70        0.34      0.28 o
   0   7   2      188.39      203.20      2.39 o
   1   7   2       31.60       39.20      1.15 o
   2   7   2       11.79       19.34      0.81 o
   3   7   2        1.20        1.58      0.66 o
   4   7   2       33.89       33.48      1.79 o
   5   7   2        1.03       -0.04      1.25 o
  -5   8   2        0.41        0.10      1.65 o
  -4   8   2       27.00       25.32      1.39 o
  -3   8   2       16.82       15.34      1.10 o
  -2   8   2      219.14      219.46      2.68 o
  -1   8   2        0.27        0.01      0.38 o
   0   8   2       69.41       71.09      1.28 o
   1   8   2      136.63      164.80      2.57 o
   2   8   2        9.16        9.31      1.02 o
   3   8   2       61.09       60.01      2.69 o
   4   8   2       11.45       10.32      1.28 o
   5   8   2        5.26        5.70      1.57 o
  -5   9   2        0.01        2.80      2.48 o
  -4   9   2        0.03       -0.15      0.84 o
  -3   9   2        7.60        7.85      1.95 o
  -2   9   2       63.15       52.44      1.28 o
  -1   9   2      110.76      117.30      1.86 o
   0   9   2      286.89      287.27      3.27 o
   1   9   2        1.63       -0.38      0.65 o
   2   9   2        0.12        0.08      0.64 o
   3   9   2        0.48       -0.75      0.75 o
   4   9   2        1.15        2.82      1.05 o
   5   9   2       12.80       10.88      1.79 o
  -5  10   2        0.43        0.67      1.31 o
  -4  10   2        4.01        4.02      1.11 o
  -3  10   2        1.09        1.05      0.85 o
  -2  10   2        4.08        4.86      0.74 o
  -1  10   2      112.82      121.71      1.99 o
   0  10   2      100.39      124.69      1.93 o
   1  10   2      121.02      120.34      2.74 o
   2  10   2       23.00       24.27      1.16 o
   3  10   2       35.37       37.43      1.82 o
   4  10   2        2.97        3.69      1.67 o
   5  10   2        0.99        1.51      1.47 o
  -5  11   2        0.10       -0.02      1.91 o
  -4  11   2        3.08        3.22      1.11 o
  -3  11   2        4.28        4.38      1.01 o
  -2  11   2       39.93       32.56      1.34 o
  -1  11   2        0.46        1.88      0.53 o
   0  11   2      114.68      122.19      1.96 o
   1  11   2       12.02       13.87      1.27 o
   2  11   2       32.06       37.11      1.48 o
   3  11   2       24.87       26.43      1.66 o
   4  11   2        0.77        1.42      1.08 o
   5  11   2        0.80        0.04      1.45 o
  -5  12   2        0.31       -1.45      1.45 o
  -4  12   2        4.04        5.53      1.28 o
  -3  12   2        4.85        3.49      1.04 o
  -2  12   2       93.05       87.78      2.15 o
  -1  12   2      328.88      330.89      4.02 o
   0  12   2        7.89       10.55      0.95 o
   1  12   2       45.91       46.95      1.88 o
   2  12   2        0.00       -0.12      0.66 o
   3  12   2       44.82       46.05      4.43 o
   4  12   2        3.37        2.66      1.46 o
   5  12   2        0.42        0.95      1.61 o
  -5  13   2        2.58        1.05      1.56 o
  -4  13   2        0.25       -0.73      1.08 o
  -3  13   2        5.65        5.58      1.18 o
  -2  13   2      173.99      161.99      3.07 o
  -1  13   2        5.75        5.50      0.71 o
   0  13   2      164.85      177.27      2.66 o
   1  13   2        2.08        0.28      0.65 o
   2  13   2       21.25       19.70      1.26 o
   3  13   2        5.26        5.98      1.34 o
   4  13   2        8.63        5.24      1.39 o
  -4  14   2       17.05       17.94      1.83 o
  -3  14   2       41.62       38.73      2.09 o
  -2  14   2       56.84       58.27      2.33 o
  -1  14   2        1.13        0.17      0.65 o
   0  14   2       66.36       67.50      1.78 o
   1  14   2        0.14        0.12      0.72 o
   2  14   2       28.81       27.60      1.48 o
   3  14   2        0.52        0.32      1.00 o
   4  14   2        0.07        0.26      1.20 o
  -4  15   2        0.32       -0.95      1.20 o
  -3  15   2        0.43       -0.15      1.10 o
  -2  15   2        0.40        0.22      0.71 o
  -1  15   2       34.40       32.42      1.49 o
   0  15   2        0.32       -0.60      0.76 o
   1  15   2       13.64       12.41      1.16 o
   2  15   2       13.07       12.27      1.19 o
   3  15   2       46.77       44.64      2.36 o
   4  15   2        1.58        3.43      1.34 o
  -4  16   2        0.01       -0.71      1.45 o
  -3  16   2        9.94        8.55      1.51 o
  -2  16   2       15.93       14.99      1.28 o
  -1  16   2        4.34        4.87      0.93 o
   0  16   2       70.58       60.54      2.17 o
   1  16   2       95.33       89.99      2.54 o
   2  16   2       20.29       16.58      1.47 o
   3  16   2        0.16       -1.73      2.24 o
   4  16   2        0.17       -0.64      1.29 o
  -4  17   2        5.99        5.88      1.65 o
  -3  17   2        1.88        2.80      1.26 o
  -2  17   2        6.35        6.82      1.31 o
  -1  17   2       37.82       30.18      2.08 o
   0  17   2       45.33       42.83      1.96 o
   1  17   2      113.23       97.72      4.01 o
   2  17   2        8.27        7.41      1.35 o
   3  17   2        0.08        0.26      1.11 o
   4  17   2        1.06        3.19      1.50 o
  -4  18   2        2.79        3.38      1.55 o
  -3  18   2        2.65        1.65      1.33 o
  -2  18   2       15.41       19.42      1.77 o
  -1  18   2        2.90        1.04      1.12 o
   0  18   2       10.73       11.47      1.70 o
   1  18   2        2.27        2.31      0.95 o
   2  18   2       19.37       15.75      1.72 o
   3  18   2        0.11       -0.57      1.17 o
   4  18   2        0.16       -0.30      1.62 o
  -3  19   2        2.29        0.56      1.33 o
  -2  19   2        1.53        0.20      3.65 o
  -1  19   2       66.75       68.03      3.03 o
   0  19   2        0.74       -1.33      1.33 o
   1  19   2        8.16        7.62      1.23 o
   2  19   2        1.88        2.74      1.25 o
   3  19   2        5.92        6.67      1.67 o
  -3  20   2        0.06        2.55      1.94 o
  -2  20   2        0.25       -0.35      1.56 o
  -1  20   2        8.12        7.50      1.97 o
   0  20   2        1.38        3.70      1.71 o
   1  20   2       18.96       21.37      2.07 o
   2  20   2        1.37        2.25      1.30 o
   3  20   2        0.37        0.35      1.49 o
  -3  21   2        0.55        0.47      1.97 o
  -2  21   2        0.14        0.33      1.88 o
  -1  21   2        0.04       -0.22      1.29 o
   0  21   2       34.39       28.93      2.97 o
   1  21   2        0.00       -0.43      1.23 o
   2  21   2       39.05       44.83      2.75 o
   3  21   2        1.19        1.33      1.55 o
  -2  22   2        6.80        6.22      3.69 o
  -1  22   2        1.15        2.96      1.92 o
   0  22   2        1.30        0.78      1.77 o
   1  22   2        9.92        9.26      2.34 o
   2  22   2        0.00        0.96      1.96 o
  -2  23   2        0.21       -0.96      1.97 o
  -1  23   2        6.66        7.88      2.32 o
   0  23   2        0.05       -1.71      1.71 o
   1  23   2        0.70        3.88      2.12 o
   2  23   2        2.71        4.94      2.29 o
  -1  24   2        7.52        9.02      4.42 o
   0  24   2        1.68        2.44      2.17 o
   1  24   2        2.13        3.10      2.23 o
  -6   1   3        3.02       -0.73      2.10 o
  -5   1   3        0.24        1.07      1.69 o
  -4   1   3        0.13        0.38      2.16 o
  -3   1   3       71.42       79.92      8.20 o
  -2   1   3       22.95       23.13      0.50 o
  -1   1   3       23.54       25.37      0.58 o
   0   1   3       86.58       62.89      1.10 o
   1   1   3       45.92       51.26      0.79 o
   2   1   3       59.59       51.92      0.82 o
   3   1   3        0.22        0.69      0.32 o
   4   1   3        0.06        0.20      0.47 o
   5   1   3        2.07        3.97      0.91 o
  -5   2   3        0.11       -2.57      2.61 o
  -4   2   3        0.15        0.85      1.58 o
  -3   2   3       20.26       19.72      1.07 o
  -2   2   3        1.23       -0.25      0.31 o
  -1   2   3        0.00        2.88      0.46 o
   0   2   3       20.00       24.23      0.74 o
   1   2   3      807.54      843.98      7.09 o
   2   2   3      475.71      466.36      3.71 o
   3   2   3       79.34       72.38      1.08 o
   4   2   3        0.21       -0.20      0.52 o
   5   2   3        6.24        6.17      1.00 o
  -5   3   3        0.47       -0.84      1.68 o
  -4   3   3        1.65        0.80      1.36 o
  -3   3   3        3.04        1.55      0.71 o
  -2   3   3      412.35      409.82      4.56 o
  -1   3   3       66.72       85.45      1.20 o
   0   3   3       46.28       45.31      1.00 o
   1   3   3        2.13        3.72      0.40 o
   2   3   3      423.18      407.80      3.37 o
   3   3   3       17.28       19.87      0.67 o
   4   3   3        7.43        5.62      0.70 o
   5   3   3        0.08       -1.02      1.02 o
  -5   4   3       16.37       15.62      3.09 o
  -4   4   3        4.20        3.73      2.78 o
  -3   4   3        4.43        3.92      1.09 o
  -2   4   3       65.80       72.92      1.52 o
  -1   4   3       46.69       49.96      1.03 o
   0   4   3        4.96        4.97      0.47 o
   1   4   3     1319.71     1332.44     11.62 o
   2   4   3      981.74     1025.50      8.17 o
   3   4   3       20.84       20.02      0.76 o
   4   4   3       10.63       11.92      0.97 o
   5   4   3        6.32        9.82      1.64 o
  -5   5   3        2.81       -0.92      2.33 o
  -4   5   3        0.38       -0.05      1.35 o
  -3   5   3       10.23       10.79      0.95 o
  -2   5   3      617.64      661.03      6.68 o
  -1   5   3     1155.51     1156.08      8.88 o
   0   5   3       59.47       60.04      1.30 o
   1   5   3       93.51      111.43      1.78 o
   2   5   3      259.36      267.79      3.10 o
   3   5   3        0.03       -0.14      0.51 o
   4   5   3        0.80        1.28      0.75 o
   5   5   3        3.48        4.02      1.23 o
  -5   6   3        4.19        2.75      2.46 o
  -4   6   3       22.34       18.96      1.88 o
  -3   6   3        2.59       -0.17      0.83 o
  -2   6   3       21.81       24.16      1.17 o
  -1   6   3       83.07       80.97      1.36 o
   0   6   3       60.15      100.09      2.03 o
   1   6   3       76.16       75.59      1.55 o
   2   6   3      294.72      300.13      4.12 o
   3   6   3        7.26        4.38      0.74 o
   4   6   3        4.28        3.73      0.90 o
   5   6   3        8.61       10.13      1.70 o
  -5   7   3        3.88        2.08      2.55 o
  -4   7   3       11.80       12.72      1.70 o
  -3   7   3       30.04       33.63      1.29 o
  -2   7   3      580.92      570.21      6.10 o
  -1   7   3       60.40       53.26      1.36 o
   0   7   3       80.26       63.79      1.32 o
   1   7   3       56.73       50.82      1.34 o
   2   7   3       43.52       36.92      1.10 o
   3   7   3        1.13        1.57      0.96 o
   4   7   3        2.61        1.50      0.83 o
   5   7   3        6.18        5.13      1.95 o
  -5   8   3        0.09       -1.41      2.22 o
  -4   8   3        5.03        7.58      0.99 o
  -3   8   3       71.94       73.11      2.04 o
  -2   8   3       29.91       35.82      1.04 o
  -1   8   3       67.18       87.34      1.53 o
   0   8   3      994.89     1072.79      9.50 o
   1   8   3       26.54       42.04      1.31 o
   2   8   3        5.59        5.55      0.68 o
   3   8   3       10.26       10.53      1.17 o
   4   8   3        1.16        0.30      0.84 o
   5   8   3        0.85       -1.14      1.28 o
  -5   9   3        0.09       -0.70      1.11 o
  -4   9   3        0.03       -0.43      0.84 o
  -3   9   3       32.67       29.45      1.50 o
  -2   9   3       31.18       25.06      1.33 o
  -1   9   3      109.74       96.87      1.78 o
   0   9   3       64.30       62.46      1.23 o
   1   9   3       49.17       45.88      1.48 o
   2   9   3       46.34       44.25      1.78 o
   3   9   3        4.46        6.32      1.48 o
   4   9   3        7.97        9.11      1.27 o
   5   9   3        1.32        1.50      1.51 o
  -5  10   3        0.54       -0.65      1.32 o
  -4  10   3        0.39        0.31      0.93 o
  -3  10   3       15.68       13.50      1.59 o
  -2  10   3       26.99       29.14      1.19 o
  -1  10   3      139.92      142.21      2.18 o
   0  10   3      190.74      209.17      2.68 o
   1  10   3      186.55      184.89      3.04 o
   2  10   3       22.51       20.63      1.38 o
   3  10   3        4.06        3.73      1.01 o
   4  10   3       10.50       13.92      1.49 o
   5  10   3        0.27        1.13      2.35 o
  -5  11   3        0.09        0.15      1.41 o
  -4  11   3       11.01        8.34      1.45 o
  -3  11   3       40.74       44.48      2.84 o
  -2  11   3       26.31       25.61      1.23 o
  -1  11   3      328.11      299.10      3.65 o
   0  11   3        0.26       -0.46      0.46 o
   1  11   3        0.42        0.71      0.59 o
   2  11   3       28.66       31.63      1.68 o
   3  11   3        4.06        1.76      0.99 o
   4  11   3        2.59        2.54      1.14 o
   5  11   3        0.32        2.02      1.61 o
  -5  12   3        0.70        0.33      1.54 o
  -4  12   3        3.09        3.38      1.20 o
  -3  12   3       27.65       23.47      1.59 o
  -2  12   3       58.78       58.23      1.81 o
  -1  12   3      203.29      185.17      2.76 o
   0  12   3       92.98       89.01      1.67 o
   1  12   3        0.78        0.18      0.64 o
   2  12   3       13.72       15.77      1.15 o
   3  12   3        3.75        2.90      1.08 o
   4  12   3        0.98        1.20      1.65 o
   5  12   3        0.03        0.83      1.59 o
  -5  13   3        5.86        5.47      2.91 o
  -4  13   3        0.02        1.07      1.11 o
  -3  13   3       59.47       59.12      2.40 o
  -2  13   3      229.09      229.29      3.77 o
  -1  13   3       21.96       20.78      1.04 o
   0  13   3       46.11       53.29      1.35 o
   1  13   3      207.44      177.77      3.31 o
   2  13   3        2.11        2.66      0.82 o
   3  13   3        7.46        8.50      1.34 o
   4  13   3        3.88        2.84      1.29 o
  -4  14   3        0.13        0.25      1.29 o
  -3  14   3        0.27        1.11      1.07 o
  -2  14   3       18.02       19.12      1.26 o
  -1  14   3       91.65       89.96      4.16 o
   0  14   3       27.00       26.55      1.45 o
   1  14   3        8.47       11.30      1.33 o
   2  14   3       14.81       13.25      1.20 o
   3  14   3       14.27       13.70      1.59 o
   4  14   3        4.94        3.14      1.95 o
  -4  15   3       18.04       21.34      2.26 o
  -3  15   3       20.21       25.82      3.03 o
  -2  15   3       87.78       85.42      2.36 o
  -1  15   3      291.93      291.95      4.51 o
   0  15   3       31.10       26.40      1.50 o
   1  15   3       49.32       47.96      5.20 o
   2  15   3       58.27       52.61      3.24 o
   3  15   3        0.25        1.02      1.14 o
   4  15   3        0.09       -0.07      1.26 o
  -4  16   3        9.10        9.73      1.71 o
  -3  16   3       31.94       34.74      3.21 o
  -2  16   3        7.58        5.40      1.10 o
  -1  16   3        2.79        5.17      1.68 o
   0  16   3       53.77       53.90      2.13 o
   1  16   3        5.36        5.36      1.62 o
   2  16   3        0.12       -0.55      0.85 o
   3  16   3        0.92        0.72      1.15 o
   4  16   3        0.51        0.34      1.32 o
  -4  17   3        2.39       -0.37      1.36 o
  -3  17   3       18.81       21.02      2.55 o
  -2  17   3        0.43        0.67      1.05 o
  -1  17   3       30.35       29.43      2.05 o
   0  17   3       60.46       53.88      2.63 o
   1  17   3       48.86       45.62      2.43 o
   2  17   3        0.07        1.56      1.09 o
   3  17   3        0.01        0.16      1.19 o
   4  17   3        1.41        2.96      1.62 o
  -4  18   3        0.42       -0.61      1.42 o
  -3  18   3        0.18        0.00      1.71 o
  -2  18   3       31.51       34.53      3.83 o
  -1  18   3        5.04        4.67      1.38 o
   0  18   3       60.72       59.80      2.82 o
   1  18   3       27.94       26.62      1.70 o
   2  18   3        3.76        2.28      1.19 o
   3  18   3        0.45        0.91      1.25 o
  -3  19   3        1.06       -0.80      1.29 o
  -2  19   3        1.31        3.19      1.77 o
  -1  19   3        0.04        0.89      1.46 o
   0  19   3        0.00        0.06      1.75 o
   1  19   3       10.06        6.32      1.21 o
   2  19   3        0.85       -1.08      1.08 o
   3  19   3        1.10        2.26      1.45 o
  -3  20   3        0.73        2.80      2.01 o
  -2  20   3        4.11        6.07      2.44 o
  -1  20   3        0.00       -0.68      1.61 o
   0  20   3        4.62        5.84      2.33 o
   1  20   3        1.14        2.85      1.13 o
   2  20   3        0.69        0.24      1.23 o
   3  20   3       16.32       17.81      2.17 o
  -3  21   3        1.12       -1.08      1.94 o
  -2  21   3        0.36       -1.24      2.33 o
  -1  21   3       13.50       13.32      1.97 o
   0  21   3        3.30        2.63      1.81 o
   1  21   3        1.35       -0.17      1.33 o
   2  21   3        1.55       -0.78      1.29 o
   3  21   3        4.48        5.30      2.56 o
  -2  22   3        0.34        1.35      2.91 o
  -1  22   3        1.65        1.65      1.92 o
   0  22   3       18.27       20.93      3.09 o
   1  22   3        0.08       -0.67      1.68 o
   2  22   3        4.19        2.99      2.17 o
  -2  23   3        0.72        2.68      3.24 o
  -1  23   3        0.01       -0.77      2.02 o
   0  23   3       11.54       20.18      3.22 o
   1  23   3        0.78        0.48      2.09 o
   2  23   3        3.65        1.92      3.33 o
  -1  24   3        2.13       -2.39      2.87 o
   0  24   3        0.26       -0.46      2.00 o
   1  24   3        6.76       11.33      2.81 o
  -5   0   4       20.81       23.02      3.81 o
  -4   0   4        0.87        1.43      2.03 o
  -3   0   4      206.65      205.32      3.91 o
  -2   0   4       49.81       51.46      1.25 o
  -1   0   4     2693.03     2642.55     47.34 o
   0   0   4      224.18      177.19      3.91 o
   1   0   4      743.59      753.42      7.29 o
   2   0   4      241.51      232.70      2.99 o
   3   0   4        1.13        0.34      0.58 o
   4   0   4        0.05        0.27      0.76 o
   5   0   4        3.25        2.33      1.33 o
  -5   1   4        2.33        2.67      1.89 o
  -4   1   4        0.08        1.27      1.42 o
  -3   1   4      148.34      149.85      2.25 o
  -2   1   4       78.88       73.07      1.40 o
  -1   1   4     1524.59     1430.80     15.22 o
   0   1   4      279.28      266.49      4.37 o
   1   1   4      463.08      486.38      4.04 o
   2   1   4        1.47        0.17      0.30 o
   3   1   4       26.97       28.99      0.78 o
   4   1   4        6.32        4.11      0.65 o
   5   1   4        0.24        0.23      0.87 o
  -5   2   4       22.81       29.19      3.68 o
  -4   2   4       22.17       21.55      2.20 o
  -3   2   4        1.39        3.70      0.75 o
  -2   2   4        0.05       -0.74      0.79 o
  -1   2   4      635.93      642.01      6.75 o
   0   2   4     2474.28     2364.30     21.25 o
   1   2   4       12.05       15.74      0.67 o
   2   2   4        0.01        0.01      0.34 o
   3   2   4       43.34       40.92      1.16 o
   4   2   4        0.77       -0.54      0.54 o
   5   2   4        0.23       -0.33      1.08 o
  -5   3   4       14.05       16.36      2.52 o
  -4   3   4        4.45        3.66      1.53 o
  -3   3   4       10.51        7.48      0.97 o
  -2   3   4     1721.36     1800.13     26.27 o
  -1   3   4        2.55        2.12      0.38 o
   0   3   4       31.89       55.25      1.21 o
   1   3   4      171.39      209.97      3.04 o
   2   3   4       55.76       52.60      1.27 o
   3   3   4       72.93       65.19      1.33 o
   4   3   4       12.47        9.48      0.87 o
   5   3   4        0.26        0.50      1.14 o
  -5   4   4       13.11       14.37      3.45 o
  -4   4   4        3.46        6.78      2.39 o
  -3   4   4       44.14       47.26      2.06 o
  -2   4   4       11.14       11.66      0.56 o
  -1   4   4     4872.15     4904.13     38.96 o
   0   4   4       35.41       36.11      1.04 o
   1   4   4       14.40       15.53      0.77 o
   2   4   4      127.27      111.00      1.80 o
   3   4   4      116.62      105.99      2.43 o
   4   4   4        0.27        0.59      0.67 o
   5   4   4        0.05       -0.38      1.14 o
  -5   5   4        0.37        2.95      2.56 o
  -4   5   4       56.56       62.22      4.66 o
  -3   5   4       24.20       23.31      1.48 o
  -2   5   4        5.71        5.82      0.53 o
  -1   5   4      384.73      398.24      3.58 o
   0   5   4       43.01       46.37      1.22 o
   1   5   4      180.08      217.32      2.75 o
   2   5   4      143.05      137.99      2.07 o
   3   5   4       86.44       89.31      2.06 o
   4   5   4        2.70        2.46      0.84 o
   5   5   4        1.57        1.24      1.20 o
  -5   6   4        7.88        6.96      2.97 o
  -4   6   4       11.36       14.42      1.67 o
  -3   6   4       65.42       70.37      2.06 o
  -2   6   4       44.42       43.94      1.05 o
  -1   6   4      118.85      146.92      2.24 o
   0   6   4      130.10      140.66      2.28 o
   1   6   4      278.81      288.91      3.13 o
   2   6   4       35.02       38.33      1.40 o
   3   6   4       21.79       21.70      1.49 o
   4   6   4        5.54        4.24      0.92 o
   5   6   4        0.02        0.19      1.43 o
  -5   7   4        3.29        2.26      2.58 o
  -4   7   4        4.98        5.56      1.43 o
  -3   7   4       15.45       14.70      1.01 o
  -2   7   4        2.62        2.18      0.69 o
  -1   7   4       73.87       80.08      1.64 o
   0   7   4      374.91      352.32      3.71 o
   1   7   4      378.87      375.27      4.57 o
   2   7   4        3.46        7.12      0.71 o
   3   7   4       43.36       52.76      1.68 o
   4   7   4       10.46       12.00      1.19 o
   5   7   4        0.40        1.61      3.87 o
  -5   8   4        0.02       -0.06      1.08 o
  -4   8   4       23.10       23.69      2.70 o
  -3   8   4       53.83       61.35      1.95 o
  -2   8   4      281.55      258.92      3.09 o
  -1   8   4      145.62      161.44      2.24 o
   0   8   4      211.63      232.79      3.38 o
   1   8   4        1.61        2.73      0.63 o
   2   8   4        9.19        9.98      0.78 o
   3   8   4        6.30        7.07      0.87 o
   4   8   4        9.85       13.32      1.43 o
   5   8   4        2.87        0.20      1.50 o
  -5   9   4        1.06       -0.32      1.49 o
  -4   9   4       37.70       38.26      2.10 o
  -3   9   4       58.05       58.11      2.28 o
  -2   9   4       12.03       16.37      0.91 o
  -1   9   4      416.32      404.72      4.36 o
   0   9   4      286.07      271.75      3.85 o
   1   9   4      447.07      439.38      5.39 o
   2   9   4       15.40       14.32      1.21 o
   3   9   4        7.35        8.08      1.15 o
   4   9   4        1.47        1.89      1.38 o
   5   9   4        1.96        1.45      1.61 o
  -5  10   4        1.02        1.91      1.40 o
  -4  10   4        0.50        0.88      1.11 o
  -3  10   4      116.38      121.64      3.17 o
  -2  10   4       60.92       60.60      1.66 o
  -1  10   4        3.43        2.00      0.52 o
   0  10   4       72.12       74.99      3.67 o
   1  10   4        8.36       10.32      0.89 o
   2  10   4        5.86        3.36      0.93 o
   3  10   4        2.47        2.86      1.00 o
   4  10   4       10.11        9.36      1.44 o
   5  10   4        0.52        1.93      1.58 o
  -5  11   4        0.49        2.05      1.49 o
  -4  11   4        1.03        0.21      1.27 o
  -3  11   4       33.48       33.68      1.80 o
  -2  11   4       83.78       91.05      2.23 o
  -1  11   4      117.35      106.77      2.14 o
   0  11   4       54.67       62.37      2.52 o
   1  11   4        6.25        7.87      0.98 o
   2  11   4        1.75        1.31      0.89 o
   3  11   4        0.01       -0.49      0.89 o
   4  11   4        0.18        0.46      1.14 o
   5  11   4        1.50        1.84      1.61 o
  -5  12   4        0.64       -1.51      1.51 o
  -4  12   4        8.37        9.19      1.37 o
  -3  12   4        2.57        2.39      1.02 o
  -2  12   4      402.49      420.90      5.53 o
  -1  12   4        3.85        4.18      0.66 o
   0  12   4       31.36       32.59      1.44 o
   1  12   4        0.24        0.72      0.66 o
   2  12   4       93.40       83.43      2.69 o
   3  12   4        9.45        8.47      1.31 o
   4  12   4        2.70        3.72      1.33 o
  -5  13   4        1.41       -0.57      2.04 o
  -4  13   4        0.63        0.36      1.14 o
  -3  13   4        4.88        3.25      1.10 o
  -2  13   4       14.17       13.60      2.26 o
  -1  13   4       78.10       78.96      1.85 o
   0  13   4      385.57      373.64      5.32 o
   1  13   4        0.17       -0.67      0.67 o
   2  13   4       11.35       11.61      1.14 o
   3  13   4        0.38        1.11      1.16 o
   4  13   4        1.94        1.63      1.31 o
  -4  14   4       39.69       44.30      2.46 o
  -3  14   4       22.26       22.30      1.74 o
  -2  14   4        0.06       -0.69      0.69 o
  -1  14   4      517.66      525.06      6.63 o
   0  14   4      357.62      362.36      5.36 o
   1  14   4       84.14       83.54      2.81 o
   2  14   4       53.12       46.68      1.90 o
   3  14   4        9.24        9.31      1.52 o
   4  14   4        0.23        0.25      1.26 o
  -4  15   4        3.75        6.93      1.59 o
  -3  15   4       28.05       33.81      2.10 o
  -2  15   4       32.58       34.69      1.64 o
  -1  15   4      216.59      215.33      5.81 o
   0  15   4       62.28       58.47      2.11 o
   1  15   4        0.82        0.90      1.09 o
   2  15   4       20.06       20.59      1.47 o
   3  15   4        0.16       -1.06      1.06 o
   4  15   4        2.07        2.70      1.43 o
  -4  16   4        4.41        7.47      1.70 o
  -3  16   4       15.03       16.40      1.73 o
  -2  16   4        0.28        0.76      0.96 o
  -1  16   4        2.02        1.12      1.01 o
   0  16   4       73.60       73.62      4.08 o
   1  16   4      105.64      103.02      4.21 o
   2  16   4       36.54       36.63      1.84 o
   3  16   4        0.56       -0.08      1.16 o
   4  16   4        0.15       -0.95      1.30 o
  -4  17   4        1.32       -1.04      1.42 o
  -3  17   4        0.67        0.08      1.58 o
  -2  17   4       22.13       22.13      1.78 o
  -1  17   4       10.68        9.38      1.46 o
   0  17   4      108.36      112.06      3.57 o
   1  17   4       65.02       57.86      2.74 o
   2  17   4        4.01        2.20      1.22 o
   3  17   4        0.00        0.42      1.19 o
   4  17   4        1.39        2.12      1.52 o
  -4  18   4        2.05        0.64      1.50 o
  -3  18   4        2.02        2.96      1.44 o
  -2  18   4        0.15        0.84      1.88 o
  -1  18   4        0.18       -1.00      1.00 o
   0  18   4       18.81       20.36      3.77 o
   1  18   4       12.98       16.86      1.82 o
   2  18   4       16.23       18.99      1.90 o
   3  18   4        0.47        1.31      1.29 o
  -3  19   4        2.75        2.85      1.92 o
  -2  19   4       15.33       17.16      2.41 o
  -1  19   4        3.86        1.17      1.31 o
   0  19   4       10.70       11.10      2.14 o
   1  19   4        0.00       -0.21      0.99 o
   2  19   4        0.00        0.62      1.49 o
   3  19   4        1.61        1.40      1.45 o
  -3  20   4        3.50        3.71      3.92 o
  -2  20   4        3.76        1.78      1.87 o
  -1  20   4       10.17        9.31      1.75 o
   0  20   4        0.02        1.24      1.63 o
   1  20   4        6.17        5.37      1.89 o
   2  20   4        9.42       10.02      1.77 o
   3  20   4        8.19       10.74      1.92 o
  -3  21   4        0.80       -1.60      2.35 o
  -2  21   4        2.11        4.39      2.08 o
  -1  21   4        6.95        6.93      1.72 o
   0  21   4        4.22        4.79      2.01 o
   1  21   4       29.74       34.30      3.23 o
   2  21   4        4.89        5.21      1.62 o
  -2  22   4        0.20       -1.63      1.63 o
  -1  22   4       17.06       20.85      3.03 o
   0  22   4        0.70        0.53      1.98 o
   1  22   4        0.00        1.07      1.87 o
   2  22   4        7.53        9.43      1.89 o
  -2  23   4        2.35        4.41      2.26 o
  -1  23   4        1.46        4.86      2.17 o
   0  23   4        0.19       -0.23      1.86 o
   1  23   4        0.21        0.03      1.88 o
  -1  24   4        0.77        1.61      3.11 o
   0  24   4       13.71       17.49      4.52 o
  -5   1   5       16.41       12.64      2.41 o
  -4   1   5       59.97       65.40      4.44 o
  -3   1   5       24.50       26.83      1.36 o
  -2   1   5       60.05       60.63      2.04 o
  -1   1   5       60.13       68.52      1.53 o
   0   1   5     2327.03     2269.63     23.86 o
   1   1   5       23.65        9.91      3.14 o
   2   1   5       99.52       95.47      1.52 o
   3   1   5       33.70       31.91      1.05 o
   4   1   5        0.00       -0.56      0.56 o
   5   1   5        0.09        0.67      0.99 o
  -5   2   5        0.60       -0.98      1.76 o
  -4   2   5       40.01       39.06      3.41 o
  -3   2   5        7.55        6.75      1.04 o
  -2   2   5      499.08      533.21      8.44 o
  -1   2   5     1213.37     1327.46     14.46 o
   0   2   5      920.21     1013.37      9.78 o
   1   2   5       55.02       59.09      1.33 o
   2   2   5      249.76      259.78      2.45 o
   3   2   5       46.54       46.54      1.23 o
   4   2   5        0.48        0.55      0.62 o
   5   2   5        3.25        2.56      1.27 o
  -5   3   5        2.58        2.91      2.84 o
  -4   3   5       53.94       56.32      4.65 o
  -3   3   5       92.37       92.40      2.84 o
  -2   3   5      632.53      643.76      7.68 o
  -1   3   5      668.85      715.41      6.41 o
   0   3   5      194.17      197.24      3.08 o
   1   3   5      455.45      449.21      6.49 o
   2   3   5      218.19      214.49      2.80 o
   3   3   5        0.18        0.18      0.64 o
   4   3   5       36.34       38.90      1.47 o
   5   3   5        1.43       -0.13      1.22 o
  -5   4   5       10.67       10.39      3.35 o
  -4   4   5        3.65        4.99      2.35 o
  -3   4   5       21.63       20.45      1.88 o
  -2   4   5        6.20        8.19      0.58 o
  -1   4   5     1383.13     1587.58     13.25 o
   0   4   5      700.34      758.34      7.74 o
   1   4   5      573.00      591.47      7.27 o
   2   4   5       61.37       59.16      1.51 o
   3   4   5       37.68       34.53      1.41 o
   4   4   5       13.19       12.74      1.03 o
   5   4   5        0.38        0.22      1.20 o
  -5   5   5        0.20       -2.05      2.05 o
  -4   5   5       15.38       20.47      3.20 o
  -3   5   5        3.34        3.69      0.73 o
  -2   5   5      261.98      291.37      8.99 o
  -1   5   5      690.93      701.03      7.28 o
   0   5   5     2159.57     2186.77     20.17 o
   1   5   5      137.02      135.79      2.62 o
   2   5   5       97.48       90.08      2.11 o
   3   5   5       30.91       27.80      1.29 o
   4   5   5        2.04        1.78      0.99 o
   5   5   5        1.36        2.47      1.60 o
  -5   6   5        0.00        0.88      2.55 o
  -4   6   5        9.58       10.89      1.57 o
  -3   6   5        0.20       -0.75      1.24 o
  -2   6   5       51.66       54.36      1.44 o
  -1   6   5       47.83       66.31      1.59 o
   0   6   5      356.39      376.35      4.59 o
   1   6   5       38.44       31.34      1.31 o
   2   6   5       40.69       53.72      1.63 o
   3   6   5        8.83        8.09      1.13 o
   4   6   5        8.64        8.65      1.12 o
   5   6   5        1.66        2.99      1.72 o
  -5   7   5        1.31        2.06      2.49 o
  -4   7   5        1.59        2.61      1.31 o
  -3   7   5      102.48      102.59      3.88 o
  -2   7   5       23.29       28.69      0.85 o
  -1   7   5      355.94      355.32      4.64 o
   0   7   5      545.14      546.67      6.19 o
   1   7   5      393.32      390.81      5.56 o
   2   7   5       88.65       96.70      2.21 o
   3   7   5        9.37        6.43      0.90 o
   4   7   5        1.15        0.56      1.01 o
   5   7   5        7.37        6.76      1.84 o
  -5   8   5        0.43        0.23      1.14 o
  -4   8   5       50.12       50.26      5.03 o
  -3   8   5       91.79       93.82      2.47 o
  -2   8   5        0.03        0.69      0.81 o
  -1   8   5        0.06       -0.24      0.43 o
   0   8   5       37.85       27.90      1.17 o
   1   8   5      411.15      449.80      5.48 o
   2   8   5       31.18       30.94      1.34 o
   3   8   5        6.51        6.08      0.90 o
   4   8   5        0.84        0.21      1.03 o
   5   8   5        1.44        1.16      1.65 o
  -5   9   5        1.12        0.19      1.26 o
  -4   9   5       10.38       10.71      1.97 o
  -3   9   5        0.75        0.87      0.85 o
  -2   9   5        5.87        4.14      0.67 o
  -1   9   5       15.51       17.12      1.17 o
   0   9   5      149.05      156.43      2.80 o
   1   9   5      108.53      114.30      2.37 o
   2   9   5       11.31       12.46      1.10 o
   3   9   5        3.30        2.30      1.01 o
   4   9   5        1.05        0.46      1.05 o
   5   9   5        2.80        1.39      1.69 o
  -5  10   5        1.29        0.41      1.96 o
  -4  10   5        2.47        2.30      1.04 o
  -3  10   5       12.51       10.53      1.23 o
  -2  10   5      111.10      104.99      2.24 o
  -1  10   5        2.61        1.25      0.52 o
   0  10   5      118.21      119.87      2.48 o
   1  10   5        6.27        5.04      0.78 o
   2  10   5        5.25        3.33      1.19 o
   3  10   5       27.39       30.19      1.83 o
   4  10   5        0.88       -0.79      1.12 o
   5  10   5        0.16       -1.51      1.51 o
  -5  11   5        0.15        0.26      1.42 o
  -4  11   5        2.09       -0.53      0.99 o
  -3  11   5       92.16       91.02      2.77 o
  -2  11   5      106.76      100.51      2.30 o
  -1  11   5        4.03        4.28      0.65 o
   0  11   5       48.67       42.80      1.62 o
   1  11   5        0.11       -0.54      0.63 o
   2  11   5        0.76        0.82      1.12 o
   3  11   5        0.23       -0.05      0.96 o
   4  11   5        0.69        0.63      1.19 o
  -5  12   5        0.01       -1.15      2.38 o
  -4  12   5        2.51        2.69      1.48 o
  -3  12   5       32.73       29.02      1.78 o
  -2  12   5      131.47      134.80      3.11 o
  -1  12   5      608.70      566.99      7.64 o
   0  12   5       60.06       50.18      1.84 o
   1  12   5        9.88        7.15      0.96 o
   2  12   5       48.71       49.99      5.76 o
   3  12   5       20.12       20.45      1.73 o
   4  12   5        2.52        2.29      1.30 o
  -5  13   5        4.07        6.06      1.87 o
  -4  13   5        0.72       -1.11      1.11 o
  -3  13   5       23.45       24.91      1.77 o
  -2  13   5      195.31      205.50      3.61 o
  -1  13   5       47.56       54.72      2.57 o
   0  13   5      314.34      313.14      4.83 o
   1  13   5      130.37      122.71      3.34 o
   2  13   5        3.56        2.73      1.17 o
   3  13   5       29.31       25.79      1.96 o
   4  13   5        0.89       -0.40      1.21 o
  -4  14   5        0.85        1.01      1.26 o
  -3  14   5       22.11       22.86      1.79 o
  -2  14   5        0.80       -0.09      0.74 o
  -1  14   5      184.60      185.75      3.36 o
   0  14   5        0.39        0.06      0.88 o
   1  14   5       24.99       22.23      2.09 o
   2  14   5        0.86        0.74      1.03 o
   3  14   5        6.68        7.72      1.46 o
   4  14   5        0.10       -1.15      1.37 o
  -4  15   5        0.55       -1.23      1.23 o
  -3  15   5       40.45       42.72      2.32 o
  -2  15   5       28.26       31.05      1.58 o
  -1  15   5       12.12       13.30      1.54 o
   0  15   5        0.00       -0.83      0.83 o
   1  15   5      174.43      175.46      5.51 o
   2  15   5        1.16       -0.83      1.32 o
   3  15   5        4.07        4.11      1.40 o
   4  15   5        0.83        0.88      1.37 o
  -4  16   5        0.52       -0.10      1.39 o
  -3  16   5        6.50       11.58      1.63 o
  -2  16   5      102.36      121.80      3.46 o
  -1  16   5        0.47        1.25      1.21 o
   0  16   5       75.93       73.04      2.45 o
   1  16   5        0.64        0.69      1.14 o
   2  16   5       36.37       38.40      1.95 o
   3  16   5        0.07       -0.30      1.22 o
   4  16   5        0.26        0.19      1.40 o
  -4  17   5        3.68        2.03      1.54 o
  -3  17   5       10.74       10.77      1.68 o
  -2  17   5       11.48       13.35      2.15 o
  -1  17   5        1.19       -0.45      1.05 o
   0  17   5       93.09       95.08      3.39 o
   1  17   5        1.20        1.19      1.19 o
   2  17   5        0.71        0.22      1.16 o
   3  17   5        0.38       -1.22      1.22 o
  -4  18   5        4.41        0.49      4.35 o
  -3  18   5       13.49       17.26      3.13 o
  -2  18   5        0.75       -1.41      1.41 o
  -1  18   5        0.34       -1.09      1.09 o
   0  18   5        1.74        1.17      1.52 o
   1  18   5        4.98        4.76      1.43 o
   2  18   5        0.52       -1.16      1.16 o
   3  18   5        0.01        0.86      1.31 o
  -3  19   5        0.64        0.09      2.36 o
  -2  19   5       12.65       14.33      2.35 o
  -1  19   5       28.40       28.92      2.27 o
   0  19   5        2.61        2.44      1.57 o
   1  19   5       31.96       32.30      2.34 o
   2  19   5        4.29        2.87      1.58 o
   3  19   5        1.76        0.91      1.45 o
  -3  20   5        6.16        5.61      2.26 o
  -2  20   5        5.18        7.10      2.17 o
  -1  20   5        0.21        0.58      1.23 o
   0  20   5        0.03        3.30      1.81 o
   1  20   5        2.91        2.80      2.38 o
   2  20   5       16.07       16.36      2.43 o
   3  20   5        3.10        4.33      2.32 o
  -3  21   5        0.78       -1.96      2.70 o
  -2  21   5        6.00        7.38      2.25 o
  -1  21   5        2.58        3.12      1.58 o
   0  21   5        1.52        1.54      1.76 o
   1  21   5        5.42        4.86      2.19 o
   2  21   5        0.09        0.34      1.40 o
  -2  22   5        0.16        2.72      2.05 o
  -1  22   5        0.32        0.55      4.25 o
   0  22   5       10.66       18.08      6.58 o
   1  22   5        0.85        0.73      1.90 o
   2  22   5        0.21        1.90      1.50 o
  -1  23   5        6.63        6.19      2.41 o
   0  23   5       13.34       25.07      3.19 o
   1  23   5       15.33       20.63      3.62 o
   0  24   5        0.01       -0.86      1.93 o
  -5   0   6        0.93       -1.75      2.61 o
  -4   0   6       73.42       71.41      5.18 o
  -3   0   6      300.28      291.06      9.24 o
  -1   0   6      120.18      159.78      4.58 o
   0   0   6      917.50      982.33     13.70 o
   1   0   6      884.82      992.52     11.28 o
   2   0   6        2.59        3.05      0.77 o
   3   0   6        1.36        0.35      0.98 o
   4   0   6        0.69        0.68      1.04 o
   5   0   6        0.41        0.29      1.42 o
  -5   1   6        8.79        3.88      2.98 o
  -4   1   6       17.74       18.12      3.23 o
  -3   1   6       55.08       53.51      2.33 o
  -2   1   6        6.81        4.43      0.55 o
  -1   1   6        8.74       12.63      1.27 o
   0   1   6      343.34      309.38      4.44 o
   1   1   6      106.78      108.07      1.73 o
   2   1   6      211.95      217.82      2.42 o
   3   1   6        7.15       10.28      0.78 o
   4   1   6        1.98        2.47      0.69 o
   5   1   6        2.33        2.00      1.23 o
  -5   2   6        9.88       10.12      3.36 o
  -4   2   6       11.31        8.42      2.67 o
  -3   2   6       12.85       10.65      1.24 o
  -2   2   6      212.77      222.96      3.84 o
  -1   2   6       52.92       40.98      1.15 o
   0   2   6     1257.90     1339.06     14.85 o
   1   2   6       19.36       15.74      0.73 o
   2   2   6       12.02       10.51      0.68 o
   3   2   6       93.69       92.14      1.84 o
   4   2   6       11.53       13.60      1.09 o
   5   2   6        0.00       -0.44      1.17 o
  -5   3   6       21.87       18.19      3.88 o
  -4   3   6       19.54       16.65      3.10 o
  -3   3   6        3.33        3.76      1.02 o
  -2   3   6       14.24       13.87      0.62 o
  -1   3   6        3.02        7.09      0.63 o
   0   3   6       44.28       53.54      1.38 o
   1   3   6      593.03      584.08      6.18 o
   2   3   6      134.60      164.73      2.74 o
   3   3   6        9.02        8.91      0.83 o
   4   3   6        3.58        3.93      0.85 o
   5   3   6        1.81        3.09      1.32 o
  -5   4   6        5.33        3.05      2.90 o
  -4   4   6        7.19        6.90      2.56 o
  -3   4   6       13.42       12.54      1.38 o
  -2   4   6        0.60        0.65      0.35 o
  -1   4   6      828.56      925.73      9.30 o
   0   4   6      309.88      340.52      4.82 o
   1   4   6       49.50       49.46      1.34 o
   2   4   6        4.26        5.82      0.81 o
   3   4   6       46.61       50.26      1.52 o
   4   4   6        0.85        1.02      0.79 o
   5   4   6        1.56        0.38      1.53 o
  -5   5   6        2.58        6.44      3.12 o
  -4   5   6       12.64       14.84      3.01 o
  -3   5   6        0.39        0.08      0.93 o
  -2   5   6        0.28        0.49      0.45 o
  -1   5   6      273.42      326.34      4.18 o
   0   5   6       17.58       20.66      0.95 o
   1   5   6      125.41      124.98      2.20 o
   2   5   6       81.93       76.05      2.03 o
   3   5   6       40.00       51.21      1.73 o
   4   5   6       22.22       23.96      1.33 o
   5   5   6        5.11        4.63      1.76 o
  -5   6   6        5.06        4.75      2.85 o
  -4   6   6       13.99       12.70      1.70 o
  -3   6   6        2.19        3.41      1.21 o
  -2   6   6       43.35       55.78      1.14 o
  -1   6   6      379.37      447.76      6.12 o
   0   6   6      100.40       90.10      1.93 o
   1   6   6       20.20       23.25      1.03 o
   2   6   6        1.62        0.83      0.72 o
   3   6   6       39.67       42.05      1.66 o
   4   6   6       21.80       20.79      1.48 o
   5   6   6        0.00        2.05      1.64 o
  -5   7   6        9.53       11.57      3.20 o
  -4   7   6        0.70       -0.14      0.84 o
  -3   7   6      137.59      132.55      2.95 o
  -2   7   6        3.30        4.10      0.55 o
  -1   7   6       66.91       65.30      1.62 o
   0   7   6        0.07       -0.48      0.48 o
   1   7   6      102.06       96.99      2.49 o
   2   7   6       11.99       14.58      1.02 o
   3   7   6       44.75       48.88      1.80 o
   4   7   6        0.74        0.75      1.08 o
   5   7   6        0.01        0.09      1.56 o
  -5   8   6        1.02        1.66      1.28 o
  -4   8   6       14.03       14.25      1.30 o
  -3   8   6       19.70       20.01      1.77 o
  -2   8   6        2.89        2.09      0.55 o
  -1   8   6       19.54       17.07      1.30 o
   0   8   6       83.27       90.10      2.52 o
   1   8   6      172.64      178.16      4.84 o
   2   8   6      316.37      316.39      4.81 o
   3   8   6        0.43       -0.52      1.00 o
   4   8   6        2.12        1.04      1.15 o
   5   8   6        0.42       -1.18      1.49 o
  -5   9   6        0.00       -1.87      1.87 o
  -4   9   6        0.01       -0.51      0.88 o
  -3   9   6        0.70       -0.24      0.86 o
  -2   9   6      326.66      338.96      4.52 o
  -1   9   6        8.49       10.73      0.74 o
   0   9   6      415.46      416.54      5.80 o
   1   9   6      153.90      138.86      2.73 o
   2   9   6        5.30        5.56      1.31 o
   3   9   6        2.16        1.37      1.01 o
   4   9   6        7.29        9.86      1.54 o
   5   9   6        0.02        3.09      1.82 o
  -5  10   6        0.54        0.88      1.76 o
  -4  10   6        3.02        2.09      1.13 o
  -3  10   6       82.26       77.91      2.53 o
  -2  10   6       72.20       75.14      1.96 o
  -1  10   6       37.95       27.72      1.10 o
   0  10   6       27.56       29.90      1.38 o
   1  10   6       57.31       51.42      2.59 o
   2  10   6      116.30      119.73      3.87 o
   3  10   6        0.08        1.81      1.03 o
   4  10   6        3.87        3.49      1.72 o
  -5  11   6        1.05       -0.67      1.48 o
  -4  11   6        1.83        0.49      1.08 o
  -3  11   6       41.49       38.54      3.62 o
  -2  11   6      248.20      224.56      3.64 o
  -1  11   6       18.55       25.38      1.10 o
   0  11   6        0.02        0.38      0.68 o
   1  11   6      296.78      290.73      4.49 o
   2  11   6       22.54       28.96      2.21 o
   3  11   6       37.12       32.58      2.02 o
   4  11   6        7.56        8.46      1.53 o
  -5  12   6        0.02        0.67      1.58 o
  -4  12   6        0.38        1.76      1.16 o
  -3  12   6        1.47        1.13      1.00 o
  -2  12   6       99.39      103.23      3.40 o
  -1  12   6       84.33       75.64      2.07 o
   0  12   6        7.40        6.85      1.35 o
   1  12   6      128.78      132.32      2.93 o
   2  12   6       82.23       71.20      5.43 o
   3  12   6        0.34        0.86      1.11 o
   4  12   6        0.46        2.23      1.36 o
  -4  13   6        1.01       -0.44      1.14 o
  -3  13   6        4.71        4.90      1.27 o
  -2  13   6       27.51       24.51      1.40 o
  -1  13   6      461.57      448.20      5.90 o
   0  13   6      220.71      221.83      5.82 o
   1  13   6       18.67       17.32      1.63 o
   2  13   6       10.72       12.23      1.82 o
   3  13   6        1.79        1.82      1.20 o
   4  13   6        5.16        4.90      1.49 o
  -4  14   6        5.97        4.66      2.17 o
  -3  14   6        0.16       -0.98      0.98 o
  -2  14   6        9.73        6.83      1.02 o
  -1  14   6       64.66       74.71      2.77 o
   0  14   6      283.86      295.95      4.88 o
   1  14   6      107.55      110.76      4.59 o
   2  14   6       37.42       34.72      2.65 o
   3  14   6        7.00        6.53      1.52 o
   4  14   6        0.64        1.10      1.40 o
  -4  15   6        2.12        2.78      1.82 o
  -3  15   6        0.06       -1.23      1.32 o
  -2  15   6       61.97       59.52      2.50 o
  -1  15   6       18.00       17.96      2.18 o
   0  15   6       74.67       71.50      2.42 o
   1  15   6       18.57       22.83      1.89 o
   2  15   6        9.43        8.00      1.46 o
   3  15   6        7.09        6.83      1.56 o
   4  15   6        0.53        2.32      1.46 o
  -4  16   6        2.01        0.00      1.37 o
  -3  16   6        3.96        3.23      1.29 o
  -2  16   6       69.09       78.81      3.84 o
  -1  16   6        0.02       -0.59      0.98 o
   0  16   6      165.59      172.00      3.75 o
   1  16   6        7.07        8.64      1.49 o
   2  16   6       11.77        8.93      1.61 o
   3  16   6        0.74        2.10      1.37 o
   4  16   6        0.06       -1.54      2.13 o
  -4  17   6        0.07       -2.01      2.01 o
  -3  17   6       13.55       16.41      1.85 o
  -2  17   6        2.69        4.44      1.75 o
  -1  17   6      138.30      154.15      4.29 o
   0  17   6        0.05       -1.01      1.01 o
   1  17   6        0.17        0.65      1.63 o
   2  17   6        4.78        4.19      1.44 o
   3  17   6        4.02        3.14      1.43 o
  -3  18   6        6.21        8.82      2.44 o
  -2  18   6        0.58        0.87      1.69 o
  -1  18   6       19.67       24.02      2.07 o
   0  18   6       16.21       18.89      2.45 o
   1  18   6       53.72       62.11      3.04 o
   2  18   6        1.32        1.91      1.32 o
   3  18   6        3.51        2.46      1.53 o
  -3  19   6        5.91        4.90      2.14 o
  -2  19   6        2.14        2.39      2.22 o
  -1  19   6        5.08        6.89      1.60 o
   0  19   6        4.36        3.55      1.73 o
   1  19   6        2.05       -0.40      1.25 o
   2  19   6       10.31        8.90      1.79 o
   3  19   6        0.58       -1.24      1.42 o
  -3  20   6        1.06        2.42      2.07 o
  -2  20   6        0.16        0.80      1.81 o
  -1  20   6        2.73        0.22      1.38 o
   0  20   6        7.14        4.89      1.97 o
   1  20   6        0.57        1.66      1.70 o
   2  20   6        0.13       -0.01      1.37 o
  -2  21   6        2.31        1.59      1.97 o
  -1  21   6        4.07        2.97      2.23 o
   0  21   6        1.49       -0.65      1.66 o
   1  21   6       17.60       21.89      2.91 o
   2  21   6        1.04        0.76      1.48 o
  -2  22   6        2.96        1.20      2.12 o
  -1  22   6        2.93        3.15      2.06 o
   0  22   6       10.54        7.89      2.43 o
   1  22   6        1.92        3.23      1.63 o
  -1  23   6        0.44       -2.67      2.67 o
   0  23   6        0.68       -0.18      3.22 o
   1  23   6        6.27        8.96      2.63 o
  -3   1   7      110.55      116.25      4.24 o
  -2   1   7      160.63      157.46      4.98 o
  -1   1   7       55.74       55.68      1.93 o
   0   1   7      221.10      207.77      3.04 o
   1   1   7      682.84      643.46      6.22 o
   2   1   7        0.53        0.06      0.56 o
   3   1   7        5.23        5.38      0.72 o
   4   1   7        4.02        3.32      0.79 o
   5   1   7        0.01        0.15      1.29 o
  -5   2   7        1.95        1.11      3.01 o
  -4   2   7       69.97       71.97      5.23 o
  -3   2   7      126.00      119.65      4.40 o
  -2   2   7       20.78       19.97      0.92 o
  -1   2   7       64.75       72.03      2.23 o
   0   2   7        3.59        0.98      0.91 o
   1   2   7      237.37      235.17      2.98 o
   2   2   7        7.87        9.93      0.87 o
   3   2   7        2.60        3.58      0.74 o
   4   2   7        3.60        4.74      0.98 o
   5   2   7        0.00       -0.48      1.26 o
  -5   3   7        0.04       -2.49      2.49 o
  -4   3   7        5.32        1.65      2.41 o
  -3   3   7       45.33       49.19      2.37 o
  -2   3   7        3.55        6.94      0.63 o
  -1   3   7      239.82      247.92      3.41 o
   0   3   7       87.78       96.37      2.19 o
   1   3   7       60.82       73.02      1.74 o
   2   3   7        8.39        9.23      0.86 o
   3   3   7       54.57       56.64      1.67 o
   4   3   7        9.89        8.54      1.11 o
   5   3   7        4.64        5.85      1.82 o
  -5   4   7        1.19       -0.39      2.53 o
  -4   4   7       23.75       26.19      3.58 o
  -3   4   7       42.28       38.75      4.57 o
  -2   4   7       65.57       68.62      1.47 o
  -1   4   7       68.15       70.48      1.68 o
   0   4   7      326.69      370.06      4.63 o
   1   4   7        7.80        4.86      0.66 o
   2   4   7       19.10       19.45      1.09 o
   3   4   7        8.53        5.11      0.82 o
   4   4   7       22.60       22.02      1.34 o
   5   4   7        0.16       -1.71      3.06 o
  -5   5   7        0.52        2.52      2.96 o
  -4   5   7        7.96       11.18      1.94 o
  -3   5   7       34.62       30.80      2.08 o
  -2   5   7      197.97      184.85      2.44 o
  -1   5   7       25.49       29.59      1.35 o
   0   5   7      619.56      601.08      7.76 o
   1   5   7        6.31        5.24      0.87 o
   2   5   7       35.64       32.77      1.48 o
   3   5   7       13.12       16.07      1.07 o
   4   5   7        8.63       13.11      1.16 o
   5   5   7        2.20        4.18      2.39 o
  -5   6   7        0.42        0.14      2.55 o
  -4   6   7       13.90       14.48      1.83 o
  -3   6   7       16.59       17.20      1.29 o
  -2   6   7        8.26        7.89      0.66 o
  -1   6   7        2.44        1.05      0.86 o
   0   6   7      207.51      253.35      3.71 o
   1   6   7       88.20       93.61      2.03 o
   2   6   7       20.69       21.44      1.84 o
   3   6   7       86.97       93.12      3.77 o
   4   6   7        2.96        3.46      1.06 o
   5   6   7        2.08        2.22      1.72 o
  -5   7   7        0.01       -0.49      2.25 o
  -4   7   7        4.15        6.07      1.06 o
  -3   7   7        7.94        7.38      1.07 o
  -2   7   7        2.71        2.42      0.55 o
  -1   7   7      856.13      876.16     10.82 o
   0   7   7       81.30       95.70      2.15 o
   1   7   7        0.16       -0.02      0.57 o
   2   7   7      150.90      158.43      3.17 o
   3   7   7        0.11        1.43      1.19 o
   4   7   7        1.00        0.50      1.03 o
   5   7   7        4.60        2.42      1.79 o
  -5   8   7        0.03        0.93      1.36 o
  -4   8   7        0.16        0.56      0.97 o
  -3   8   7        4.56        4.06      0.97 o
  -2   8   7       10.46       14.11      0.87 o
  -1   8   7       51.44       51.64      1.56 o
   0   8   7       32.70       45.91      1.60 o
   1   8   7       89.41       83.48      2.67 o
   2   8   7       37.52       37.21      1.74 o
   3   8   7       19.18       21.43      1.71 o
   4   8   7        8.00        7.59      1.27 o
  -5   9   7        2.20        1.55      1.46 o
  -4   9   7        6.14        4.86      1.17 o
  -3   9   7        0.83       -0.78      0.78 o
  -2   9   7        3.98        0.66      0.83 o
  -1   9   7       42.92       33.88      1.63 o
   0   9   7      177.18      167.80      3.93 o
   1   9   7      181.95      155.78      3.49 o
   2   9   7       13.90       14.31      1.76 o
   3   9   7        0.21        0.37      0.99 o
   4   9   7        0.02       -0.45      1.18 o
  -5  10   7        0.58       -0.53      1.44 o
  -4  10   7        4.66        3.63      1.21 o
  -3  10   7       12.18       12.09      1.35 o
  -2  10   7        5.66        4.85      1.32 o
  -1  10   7      157.36      153.48      2.95 o
   0  10   7       17.02       16.12      1.16 o
   1  10   7       53.86       55.42      2.20 o
   2  10   7        9.88       14.54      2.53 o
   3  10   7        0.38        0.65      1.10 o
   4  10   7        4.79        4.01      1.90 o
  -5  11   7        0.01       -0.92      1.47 o
  -4  11   7        1.09       -0.54      1.87 o
  -3  11   7        4.68        3.75      1.15 o
  -2  11   7       91.27       81.63      2.20 o
  -1  11   7      120.50      112.21      3.41 o
   0  11   7      108.62      106.53      2.60 o
   1  11   7       81.37       81.52      3.15 o
   2  11   7        1.06       -0.71      1.19 o
   3  11   7        0.00       -1.35      1.35 o
   4  11   7        2.57        1.92      1.34 o
  -5  12   7        0.12       -0.44      3.55 o
  -4  12   7        1.37       -0.18      1.15 o
  -3  12   7       26.76       25.68      1.82 o
  -2  12   7        2.04        1.43      0.81 o
  -1  12   7       46.06       38.73      1.99 o
   0  12   7      343.94      339.66      5.16 o
   1  12   7        7.34        4.80      1.15 o
   2  12   7       60.66       57.55      3.09 o
   3  12   7       15.72       17.81      1.81 o
   4  12   7        2.18        2.91      1.68 o
  -4  13   7        3.98        2.69      1.35 o
  -3  13   7        0.13       -0.22      1.05 o
  -2  13   7       67.01       71.47      2.99 o
  -1  13   7       11.71       10.39      1.40 o
   0  13   7        5.08        3.88      1.31 o
   1  13   7      187.33      179.72      4.32 o
   2  13   7        2.16       -0.72      1.32 o
   3  13   7        4.81        3.07      2.14 o
   4  13   7        3.06        3.85      1.82 o
  -4  14   7        0.67        0.04      1.26 o
  -3  14   7        2.61        2.70      1.22 o
  -2  14   7        0.87        2.23      1.11 o
  -1  14   7      279.22      283.01      6.04 o
   0  14   7       23.05       21.15      1.48 o
   1  14   7        3.22        1.98      1.17 o
   2  14   7        3.91        1.40      1.43 o
   3  14   7        1.39       -0.32      1.23 o
   4  14   7        0.11        0.13      1.38 o
  -4  15   7        0.23        0.78      2.45 o
  -3  15   7        0.72        1.74      1.22 o
  -2  15   7        2.58        0.42      1.07 o
  -1  15   7       45.15       42.83      4.02 o
   0  15   7       36.40       40.50      1.92 o
   1  15   7        4.87        5.84      1.37 o
   2  15   7        2.27        3.23      1.86 o
   3  15   7       21.58       19.75      2.29 o
   4  15   7        0.10        0.49      1.71 o
  -4  16   7        2.36        1.31      1.46 o
  -3  16   7        0.23       -0.02      1.20 o
  -2  16   7        0.56        0.19      1.41 o
  -1  16   7       14.11       13.15      1.65 o
   0  16   7       21.13       20.49      1.92 o
   1  16   7        8.77        5.14      1.88 o
   2  16   7       25.16       27.05      7.28 o
   3  16   7        0.18        1.21      1.34 o
  -4  17   7        0.00        0.60      1.52 o
  -3  17   7        5.39        3.86      2.44 o
  -2  17   7       25.45       21.80      3.08 o
  -1  17   7        9.36        6.56      1.48 o
   0  17   7        6.79        2.92      2.23 o
   1  17   7       24.95       26.94      2.16 o
   2  17   7       52.41       63.26      3.08 o
   3  17   7        0.00        0.60      1.39 o
  -3  18   7        0.83        0.79      1.89 o
  -2  18   7       59.97       57.88      3.63 o
  -1  18   7        8.05        4.93      1.54 o
   0  18   7        0.00       -1.07      1.29 o
   1  18   7       65.08       83.04      3.47 o
   2  18   7        0.52        0.15      1.40 o
   3  18   7        2.56        3.89      1.60 o
  -3  19   7        6.03        4.18      2.12 o
  -2  19   7        3.44        2.51      1.85 o
  -1  19   7        0.04        1.01      1.35 o
   0  19   7       30.47       32.48      3.02 o
   1  19   7       10.72       15.68      2.60 o
   2  19   7        0.24        0.36      1.36 o
   3  19   7        0.70        1.32      2.25 o
  -3  20   7        2.05        2.87      2.22 o
  -2  20   7        1.72        3.32      2.04 o
  -1  20   7        0.21        1.52      1.45 o
   0  20   7        5.22        2.53      2.57 o
   1  20   7        0.00       -0.37      1.59 o
   2  20   7       21.31       27.66      2.86 o
  -2  21   7        4.23        2.14      2.56 o
  -1  21   7        0.50        0.65      1.72 o
   0  21   7        0.59       -1.35      1.59 o
   1  21   7        0.76       -0.46      1.67 o
   2  21   7        0.07        0.15      1.51 o
  -2  22   7        4.09        1.89      2.10 o
  -1  22   7        0.07        3.36      2.15 o
   0  22   7        4.40        9.20      3.03 o
   1  22   7        4.08        2.50      2.88 o
  -1  23   7        4.49        0.40      2.74 o
   0  23   7        0.60        2.30      2.18 o
  -2   0   8      166.38      155.32      4.46 o
  -1   0   8      210.64      181.51      5.68 o
   0   0   8        4.66        0.05      0.72 o
   1   0   8      677.94      708.38     13.47 o
   2   0   8       18.89       15.94      2.37 o
   3   0   8        1.93        4.77      1.05 o
   4   0   8        1.68        3.33      1.14 o
   5   0   8        2.47        5.92      2.79 o
  -2   1   8        3.24        3.47      0.69 o
  -1   1   8      109.63      101.04      2.84 o
   0   1   8      473.87      480.39      5.70 o
   1   1   8       26.00       27.56      1.18 o
   2   1   8       13.40       13.30      1.24 o
   3   1   8        9.11        9.34      0.94 o
   4   1   8        0.85       -0.01      0.77 o
   5   1   8        0.03        1.06      1.35 o
  -3   2   8       24.13       24.22      2.29 o
  -2   2   8      324.15      312.58      5.22 o
  -1   2   8       44.56       36.81      1.76 o
   0   2   8        0.10       -0.38      0.56 o
   1   2   8        0.93        1.32      0.55 o
   2   2   8      251.87      238.31      4.43 o
   3   2   8       20.87       25.98      1.27 o
   4   2   8        0.84       -0.03      0.76 o
   5   2   8        0.01       -0.70      1.89 o
  -3   3   8       51.50       50.92      3.19 o
  -2   3   8       88.14       83.50      1.97 o
  -1   3   8       61.14       56.76      1.77 o
   0   3   8      123.93      126.69      3.02 o
   1   3   8      353.35      373.14      4.29 o
   2   3   8       30.97       28.25      1.62 o
   3   3   8        8.61       12.13      1.01 o
   4   3   8        2.65        2.46      0.89 o
   5   3   8        0.03        0.37      1.59 o
  -4   4   8        1.16        1.20      1.27 o
  -3   4   8        0.66        0.31      1.12 o
  -2   4   8      124.61      129.73      2.58 o
  -1   4   8      253.90      263.64      5.08 o
   0   4   8       77.61       85.67      2.10 o
   1   4   8        6.15        6.03      0.67 o
   2   4   8        2.73        1.26      0.71 o
   3   4   8        0.67        0.33      0.68 o
   4   4   8        2.68        3.26      0.96 o
   5   4   8        1.57        0.98      1.62 o
  -5   5   8        0.26       -2.62      2.62 o
  -4   5   8        1.41        1.39      4.01 o
  -3   5   8        0.95       -0.24      1.02 o
  -2   5   8        8.09        8.31      0.73 o
  -1   5   8      188.85      175.40      2.96 o
   0   5   8       19.05       22.87      1.13 o
   1   5   8        1.52        1.12      0.53 o
   2   5   8       64.61       65.02      1.87 o
   3   5   8        0.20       -0.51      0.66 o
   4   5   8        4.89        2.56      1.11 o
   5   5   8        2.79       -1.48      1.96 o
  -5   6   8        0.82        3.24      2.94 o
  -4   6   8        1.17       -1.20      1.20 o
  -3   6   8        2.91        3.47      0.96 o
  -2   6   8      266.22      276.69      3.83 o
  -1   6   8        0.01       -0.50      0.50 o
   0   6   8      193.80      216.93      3.47 o
   1   6   8       31.77       44.77      1.78 o
   2   6   8        0.07       -0.65      0.65 o
   3   6   8        5.06        5.64      0.89 o
   4   6   8       17.61       18.85      1.59 o
  -5   7   8        0.84        1.28      1.49 o
  -4   7   8        3.44        2.75      1.20 o
  -3   7   8        0.01       -0.17      0.83 o
  -2   7   8        0.86        0.99      0.59 o
  -1   7   8       25.37       22.06      1.41 o
   0   7   8      356.62      364.06      4.98 o
   1   7   8        4.73        7.20      0.84 o
   2   7   8       12.83       13.93      1.40 o
   3   7   8       37.58       36.22      1.82 o
   4   7   8       10.45       12.42      1.45 o
  -5   8   8        3.08        0.75      3.37 o
  -4   8   8        1.11       -0.48      0.99 o
  -3   8   8        0.00       -0.10      0.88 o
  -2   8   8        0.10        0.87      0.60 o
  -1   8   8        0.08        0.28      0.81 o
   0   8   8        0.12        0.35      0.66 o
   1   8   8      250.98      248.02      3.87 o
   2   8   8        8.22        7.14      1.52 o
   3   8   8       25.28       24.34      1.89 o
   4   8   8        0.86        2.24      1.15 o
  -5   9   8        0.64        0.81      1.60 o
  -4   9   8        4.26        5.19      2.02 o
  -3   9   8        6.88        6.32      1.15 o
  -2   9   8        3.54        3.31      0.76 o
  -1   9   8       55.01       58.98      1.84 o
   0   9   8      372.42      339.18      4.93 o
   1   9   8       40.82       41.66      1.98 o
   2   9   8      150.02      151.54      4.67 o
   3   9   8        1.68        4.67      1.31 o
   4   9   8        0.64        0.49      1.08 o
  -5  10   8        6.11        2.94      2.13 o
  -4  10   8        2.55        1.46      1.14 o
  -3  10   8        8.36        7.06      1.26 o
  -2  10   8       37.78       38.64      1.57 o
  -1  10   8      283.03      262.29      5.04 o
   0  10   8       13.77       11.58      1.11 o
   1  10   8       57.25       56.14      2.94 o
   2  10   8        0.18        1.47      1.27 o
   3  10   8       14.56       14.34      1.67 o
   4  10   8        0.04       -0.75      1.34 o
  -5  11   8        1.80        1.08      3.69 o
  -4  11   8        0.87       -0.27      1.12 o
  -3  11   8       16.08       16.50      2.97 o
  -2  11   8       38.49       35.26      1.41 o
  -1  11   8      102.00      103.29      3.05 o
   0  11   8      108.29      104.96      2.67 o
   1  11   8       16.19       16.31      1.95 o
   2  11   8        2.19        2.81      1.47 o
   3  11   8        4.92        1.73      1.22 o
   4  11   8        0.20       -0.56      1.33 o
  -4  12   8        0.13       -0.36      1.25 o
  -3  12   8        9.90       12.64      1.54 o
  -2  12   8       19.50       15.36      1.24 o
  -1  12   8      187.19      184.04      5.78 o
   0  12   8      331.55      334.01      5.19 o
   1  12   8       18.97       19.91      2.13 o
   2  12   8        1.02        2.59      1.45 o
   3  12   8       10.26       13.19      1.75 o
   4  12   8        0.79       -0.58      1.31 o
  -4  13   8        0.38       -1.23      1.23 o
  -3  13   8        0.69       -0.84      1.05 o
  -2  13   8       22.77       16.19      1.58 o
  -1  13   8       65.95       70.86      3.19 o
   0  13   8       96.26       92.57      2.67 o
   1  13   8       18.57       20.83      1.78 o
   2  13   8        4.24        3.71      1.63 o
   3  13   8        2.66        1.14      1.33 o
   4  13   8        3.38        5.06      1.72 o
  -4  14   8        0.02       -1.31      1.31 o
  -3  14   8        0.04       -0.44      1.10 o
  -2  14   8       20.24       20.32      1.73 o
  -1  14   8       56.58       47.19      2.39 o
   0  14   8       13.25       12.09      1.30 o
   1  14   8        9.69        7.10      1.39 o
   2  14   8        1.35       -0.48      1.43 o
   3  14   8        0.00       -1.18      1.18 o
   4  14   8        2.50        3.33      2.02 o
  -4  15   8        3.20        3.71      1.53 o
  -3  15   8        1.20        1.41      1.25 o
  -2  15   8       26.97       26.25      2.57 o
  -1  15   8        4.73        4.39      1.27 o
   0  15   8        0.71        0.98      1.12 o
   1  15   8       23.51       19.01      1.85 o
   2  15   8        7.51        9.57      1.99 o
   3  15   8        0.34        1.71      1.42 o
  -4  16   8        0.28       -0.15      1.54 o
  -3  16   8        2.38        2.41      1.78 o
  -2  16   8       16.77       23.39      2.47 o
  -1  16   8        0.00       -0.98      1.08 o
   0  16   8       13.25       15.11      3.08 o
   1  16   8        0.23       -0.70      1.13 o
   2  16   8        2.00        4.49      2.69 o
   3  16   8        8.39       11.12      1.88 o
  -3  17   8       12.25        8.52      2.87 o
  -2  17   8        8.16        5.95      1.95 o
  -1  17   8       48.03       54.08      2.80 o
   0  17   8        2.59        1.15      1.46 o
   1  17   8       36.64       35.79      3.46 o
   2  17   8        5.65        3.81      1.94 o
   3  17   8        8.06       10.46      1.93 o
  -3  18   8       16.12       10.67      3.06 o
  -2  18   8        0.85        0.44      3.29 o
  -1  18   8        6.38        4.44      1.51 o
   0  18   8        4.07        5.72      1.93 o
   1  18   8        0.28        0.37      1.35 o
   2  18   8        5.73        6.99      1.73 o
   3  18   8        1.55        5.28      1.72 o
  -3  19   8        1.96        1.97      2.01 o
  -2  19   8       10.82        9.36      2.33 o
  -1  19   8        1.62        1.72      1.97 o
   0  19   8        7.70       11.73      2.31 o
   1  19   8        6.69        4.23      1.96 o
   2  19   8       11.33       14.56      2.38 o
  -2  20   8        0.60        1.24      1.95 o
  -1  20   8        7.43        9.75      2.28 o
   0  20   8        2.75        2.40      1.89 o
   1  20   8        6.71        5.64      2.82 o
   2  20   8        0.20       -0.81      1.47 o
  -2  21   8        0.11       -0.45      2.03 o
  -1  21   8        4.69        6.59      3.31 o
   0  21   8       13.93       11.37      2.59 o
   1  21   8        2.12        3.21      1.94 o
  -1  22   8        0.43       -0.02      2.91 o
   0  22   8        0.06       -1.03      3.29 o
   1  22   8        0.37       -0.90      1.92 o
  -2   1   9      104.23      101.55      2.68 o
  -1   1   9      297.90      284.82      6.33 o
   0   1   9      222.32      225.20      3.50 o
   1   1   9       55.11       58.63      2.81 o
   2   1   9        9.97        9.67      1.18 o
   3   1   9       18.14       15.21      1.12 o
   4   1   9        4.14        3.76      0.98 o
  -2   2   9       55.78       55.02      2.26 o
  -1   2   9        4.58        3.75      0.77 o
   0   2   9       93.32       95.89      2.16 o
   1   2   9       49.96       53.36      1.80 o
   2   2   9       37.93       38.02      3.44 o
   3   2   9        0.00       -0.23      0.71 o
   4   2   9        0.06        0.47      0.86 o
  -2   3   9        0.49       -0.10      0.63 o
  -1   3   9       29.64       28.35      1.41 o
   0   3   9       30.95       21.14      2.49 o
   1   3   9       38.25       37.26      1.29 o
   2   3   9        0.41        0.16      1.07 o
   3   3   9        1.56        2.75      0.81 o
   4   3   9        0.08       -0.64      1.15 o
  -4   4   9        5.60        9.79      2.04 o
  -3   4   9        5.09        7.56      1.88 o
  -2   4   9       52.17       54.36      1.80 o
  -1   4   9        0.13       -0.05      0.63 o
   0   4   9       26.25       24.79      1.41 o
   1   4   9       12.64       15.67      1.24 o
   2   4   9        5.71        6.68      1.12 o
   3   4   9        3.72        4.08      0.86 o
   4   4   9        0.29       -0.70      0.98 o
  -4   5   9        4.77        3.44      1.82 o
  -3   5   9       10.98       11.51      2.08 o
  -2   5   9      102.17      100.13      2.13 o
  -1   5   9      356.61      336.44      5.31 o
   0   5   9       24.11       22.86      1.93 o
   1   5   9        0.80       -0.52      0.52 o
   2   5   9        0.64       -0.46      0.95 o
   3   5   9        6.91        6.59      0.93 o
   4   5   9        4.00        2.67      1.17 o
  -5   6   9        2.69        3.78      1.81 o
  -4   6   9        0.01       -1.04      1.04 o
  -3   6   9        0.45        1.77      1.16 o
  -2   6   9        0.60       -0.53      0.56 o
  -1   6   9       31.22       26.66      1.28 o
   0   6   9       12.60       10.68      1.08 o
   1   6   9      124.91      125.70      2.70 o
   2   6   9        4.59        4.98      0.86 o
   3   6   9        0.96        0.71      0.92 o
   4   6   9        0.06       -0.78      1.05 o
  -5   7   9        0.33       -1.35      1.71 o
  -4   7   9       11.00        7.29      1.42 o
  -3   7   9        0.82       -0.56      0.97 o
  -2   7   9       32.22       32.04      1.35 o
  -1   7   9       16.14       15.00      1.11 o
   0   7   9        9.89        9.16      0.95 o
   1   7   9        1.56        0.34      0.88 o
   2   7   9        0.28        0.48      0.97 o
   3   7   9        2.62        1.96      1.02 o
   4   7   9        0.61        1.14      1.14 o
  -5   8   9        0.03       -1.71      1.71 o
  -4   8   9        1.25        0.66      1.10 o
  -3   8   9        6.94        3.09      1.26 o
  -2   8   9        1.88       -0.38      0.60 o
  -1   8   9       60.09       54.68      1.86 o
   0   8   9      121.58      132.76      3.97 o
   1   8   9       24.71       26.15      1.65 o
   2   8   9        9.08        4.30      2.62 o
   3   8   9        0.42       -0.07      0.95 o
   4   8   9        4.84        2.34      1.28 o
  -5   9   9        0.66       -1.39      1.51 o
  -4   9   9        8.02        6.10      1.32 o
  -3   9   9       28.06       19.79      1.93 o
  -2   9   9        9.66        7.31      0.91 o
  -1   9   9       11.89        5.89      0.93 o
   0   9   9      430.87      402.12      5.93 o
   1   9   9        4.05        4.38      1.46 o
   2   9   9       24.43       24.75      4.46 o
   3   9   9        0.49       -0.11      1.19 o
   4   9   9        0.02        0.96      1.20 o
  -5  10   9        0.01        1.30      1.78 o
  -4  10   9        2.26        2.33      1.49 o
  -3  10   9        1.55        0.02      1.30 o
  -2  10   9       12.03       11.82      1.07 o
  -1  10   9        0.93       -0.31      0.87 o
   0  10   9      235.70      225.99      4.24 o
   1  10   9      264.44      252.69      6.34 o
   2  10   9        9.90        6.32      1.75 o
   3  10   9       16.89       14.45      1.79 o
   4  10   9        4.18        4.93      1.39 o
  -4  11   9       18.09       18.89      2.36 o
  -3  11   9        0.45        0.53      1.33 o
  -2  11   9        5.53        5.19      0.94 o
  -1  11   9       45.55       39.10      2.70 o
   0  11   9       79.24       77.89      4.09 o
   1  11   9       83.56       80.70      4.35 o
   2  11   9        7.33        5.13      1.68 o
   3  11   9        1.04        1.09      1.29 o
   4  11   9        6.06        8.17      1.55 o
  -4  12   9        1.95        3.44      1.84 o
  -3  12   9        0.67        0.81      1.22 o
  -2  12   9        5.69        7.20      1.36 o
  -1  12   9       28.73       27.63      1.86 o
   0  12   9        7.73        5.07      1.08 o
   1  12   9       18.13       18.79      5.48 o
   2  12   9        0.09       -1.50      3.15 o
   3  12   9        0.83        1.78      1.38 o
   4  12   9        0.81        0.61      1.25 o
  -4  13   9        0.24       -1.23      1.23 o
  -3  13   9        0.77        2.24      1.50 o
  -2  13   9       19.42       13.73      1.57 o
  -1  13   9        0.56        1.15      1.05 o
   0  13   9       69.53       71.32      4.00 o
   1  13   9        0.37       -0.87      1.79 o
   2  13   9        6.13        8.39      1.93 o
   3  13   9        0.09        0.91      1.33 o
  -4  14   9        3.59        2.92      1.51 o
  -3  14   9        0.03       -1.11      1.11 o
  -2  14   9        0.52        0.70      1.58 o
  -1  14   9       12.86       12.20      1.58 o
   0  14   9        6.92        7.70      1.49 o
   1  14   9        4.54        6.78      1.74 o
   2  14   9        9.83       10.03      1.98 o
   3  14   9        0.10        0.23      1.32 o
  -4  15   9       10.43       15.02      2.03 o
  -3  15   9        6.12        6.48      1.89 o
  -2  15   9        1.38        0.53      1.53 o
  -1  15   9       12.31        9.54      1.50 o
   0  15   9        2.83        5.78      1.41 o
   1  15   9        0.13        0.03      1.47 o
   2  15   9        1.81       -0.43      1.49 o
   3  15   9        2.79        5.32      1.95 o
  -4  16   9        1.73        2.99      2.97 o
  -3  16   9        0.78        1.74      1.88 o
  -2  16   9        8.08       12.19      2.25 o
  -1  16   9        5.98        2.68      1.28 o
   0  16   9        0.16       -1.77      2.09 o
   1  16   9        0.04       -1.57      1.57 o
   2  16   9       24.51       26.52      2.85 o
   3  16   9        1.55        0.16      1.46 o
  -3  17   9       14.30       16.18      3.22 o
  -2  17   9        0.11       -1.33      1.33 o
  -1  17   9        5.83        2.45      1.35 o
   0  17   9        0.00       -1.25      1.25 o
   1  17   9        0.61        2.24      1.42 o
   2  17   9       12.39       18.50      2.68 o
   3  17   9        0.46        1.12      1.49 o
  -3  18   9        3.66        1.82      1.89 o
  -2  18   9        0.55       -1.69      1.69 o
  -1  18   9        5.08        8.13      1.72 o
   0  18   9        0.87       -1.43      1.43 o
   1  18   9       12.72       13.56      3.74 o
   2  18   9        2.23        0.68      1.91 o
  -3  19   9        3.04        7.74      2.44 o
  -2  19   9       16.82       15.94      4.58 o
  -1  19   9        0.22       -0.33      1.34 o
   0  19   9        6.77        9.12      2.24 o
   1  19   9        0.04       -1.30      1.71 o
   2  19   9        0.35        0.45      1.51 o
  -2  20   9        2.85        1.20      1.99 o
  -1  20   9        9.55       10.75      2.35 o
   0  20   9        0.46        2.07      1.88 o
   1  20   9        0.61        2.31      1.94 o
   2  20   9        0.02       -2.25      2.25 o
  -2  21   9        1.21       -0.11      2.01 o
  -1  21   9        3.34        3.02      3.03 o
   0  21   9        0.91        1.49      1.99 o
   1  21   9        2.14        1.82      1.99 o
   0  22   9        0.13        0.95      3.40 o
  -2   0  10      706.17      702.28     15.22 o
  -1   0  10      869.25      817.12     17.98 o
   0   0  10      549.04      475.61      8.54 o
   1   0  10      161.54      146.15      4.05 o
   2   0  10      139.40      153.15      6.55 o
   3   0  10        0.11       -0.52      1.10 o
   4   0  10        0.28       -0.20      1.37 o
  -2   1  10      303.03      307.48      5.78 o
  -1   1  10       55.93       57.88      3.57 o
   0   1  10      191.35      177.36      3.17 o
   1   1  10       41.56       37.50      1.53 o
   2   1  10        7.59        2.32      1.25 o
   3   1  10        4.07        5.83      1.04 o
   4   1  10        0.02       -0.15      0.96 o
  -2   2  10      314.15      308.96      5.81 o
  -1   2  10      252.43      219.59      4.09 o
   0   2  10       44.40       35.63      1.74 o
   1   2  10       33.68       36.12      1.52 o
   2   2  10       42.36       42.21      2.07 o
   3   2  10        0.35        0.68      0.76 o
   4   2  10        0.09        0.01      0.88 o
  -2   3  10        3.88        1.23      1.48 o
  -1   3  10       49.48       42.70      1.81 o
   0   3  10       12.45       10.43      0.98 o
   1   3  10       42.64       53.38      1.62 o
   2   3  10       29.47       28.60      2.46 o
   3   3  10        6.92        4.46      0.92 o
   4   3  10        0.11        0.30      1.09 o
  -2   4  10        1.22        0.57      0.70 o
  -1   4  10       37.49       35.98      1.71 o
   0   4  10      244.47      239.33      4.51 o
   1   4  10      104.52       96.53      2.40 o
   2   4  10        1.13       -0.32      0.98 o
   3   4  10        0.42       -0.06      0.76 o
   4   4  10        0.19       -0.14      1.05 o
  -4   5  10        0.18        0.17      1.86 o
  -3   5  10       19.50       22.91      1.83 o
  -2   5  10        0.06        0.03      0.59 o
  -1   5  10        3.65        4.34      0.93 o
   0   5  10       17.40       16.50      1.89 o
   1   5  10       34.80       37.63      1.88 o
   2   5  10        6.43        8.10      1.02 o
   3   5  10        0.13       -0.08      0.93 o
   4   5  10        0.60        0.37      1.11 o
  -5   6  10        2.31        1.40      1.88 o
  -4   6  10       13.27       12.47      1.66 o
  -3   6  10       32.41       28.65      2.05 o
  -2   6  10       18.34       17.88      1.10 o
  -1   6  10       64.98       68.14      2.32 o
   0   6  10        9.62        6.29      1.23 o
   1   6  10        0.56       -0.09      1.40 o
   2   6  10        0.23       -0.32      0.68 o
   3   6  10        2.80        0.54      1.46 o
   4   6  10        0.04        1.14      1.18 o
  -5   7  10        0.17       -1.65      1.80 o
  -4   7  10        8.32        8.89      3.52 o
  -3   7  10       17.24       13.99      3.13 o
  -2   7  10        0.67       -0.17      0.63 o
  -1   7  10       74.46       58.38      3.29 o
   0   7  10       77.12       56.20      2.09 o
   1   7  10       72.06       68.28      2.66 o
   2   7  10       10.73       12.87      2.38 o
   3   7  10        0.90       -0.49      1.01 o
   4   7  10        0.40        0.54      1.19 o
  -5   8  10        0.06        0.53      1.90 o
  -4   8  10        3.38        1.47      1.35 o
  -3   8  10        6.42        5.25      1.44 o
  -2   8  10       46.35       33.65      1.52 o
  -1   8  10       56.93       57.23      1.98 o
   0   8  10       10.03        8.41      1.05 o
   1   8  10      177.21      170.91      4.58 o
   2   8  10        0.01        0.31      1.08 o
   3   8  10        4.74        3.90      1.22 o
   4   8  10        0.21        0.55      1.18 o
  -5   9  10        3.42        4.50      2.30 o
  -4   9  10        0.08       -1.08      1.31 o
  -3   9  10        1.03        1.58      1.28 o
  -2   9  10        0.01       -0.70      0.70 o
  -1   9  10        4.27        3.45      1.05 o
   0   9  10       74.05       69.60      2.22 o
   1   9  10      151.20      141.37      4.73 o
   2   9  10       46.93       47.57      3.02 o
   3   9  10        6.84        9.73      1.47 o
   4   9  10        3.65        3.96      1.40 o
  -4  10  10        1.58        2.48      1.56 o
  -3  10  10        0.45       -0.20      1.77 o
  -2  10  10        5.44        5.39      0.92 o
  -1  10  10      115.51      103.13      2.76 o
   0  10  10        0.55       -0.52      0.86 o
   1  10  10       57.13       54.43      7.22 o
   2  10  10       18.93       23.71      4.47 o
   3  10  10        4.03        2.47      1.22 o
   4  10  10        0.68        4.45      1.43 o
  -4  11  10        3.97        7.20      1.84 o
  -3  11  10        0.66        0.23      1.35 o
  -2  11  10        6.80        4.02      1.18 o
  -1  11  10        0.03        0.52      0.85 o
   0  11  10        9.64        7.06      1.27 o
   1  11  10       32.65       34.59      2.61 o
   2  11  10       11.76       13.09      2.12 o
   3  11  10        0.89        0.97      1.35 o
   4  11  10        1.25        1.24      1.37 o
  -4  12  10        1.99        0.07      2.07 o
  -3  12  10        4.82        6.00      1.73 o
  -2  12  10        2.69        3.89      1.18 o
  -1  12  10        0.14        0.87      1.37 o
   0  12  10        1.97        0.62      0.89 o
   1  12  10        0.00       -0.16      2.32 o
   2  12  10        0.14       -1.28      1.28 o
   3  12  10        4.47        3.19      1.48 o
  -4  13  10        3.41        2.77      1.83 o
  -3  13  10        0.95        2.01      1.57 o
  -2  13  10       16.23       16.39      1.72 o
  -1  13  10        0.65       -0.40      0.97 o
   0  13  10        3.17        3.16      2.16 o
   1  13  10        0.48        2.51      1.43 o
   2  13  10        0.17       -0.62      1.44 o
   3  13  10        4.29        2.94      1.52 o
  -4  14  10       11.97       15.06      3.57 o
  -3  14  10        0.25       -1.48      1.48 o
  -2  14  10        3.72        4.28      1.32 o
  -1  14  10        0.01       -0.93      1.25 o
   0  14  10        5.30        6.97      1.41 o
   1  14  10        0.23       -0.67      1.42 o
   2  14  10        3.04        5.54      1.87 o
   3  14  10        0.70        0.62      1.49 o
  -4  15  10        0.22        0.35      1.92 o
  -3  15  10       23.75       26.74      2.83 o
  -2  15  10        3.34        2.04      1.32 o
  -1  15  10       15.58       16.34      1.82 o
   0  15  10        4.53        3.08      1.63 o
   1  15  10        9.71       10.93      2.13 o
   2  15  10        0.47       -1.46      1.54 o
   3  15  10        2.94        3.32      1.64 o
  -3  16  10       28.77       33.00      6.36 o
  -2  16  10        0.33        0.47      1.62 o
  -1  16  10        4.61        3.70      1.34 o
   0  16  10        1.43        1.04      1.72 o
   1  16  10        0.12        1.56      2.22 o
   2  16  10        0.63       -1.76      2.09 o
   3  16  10        2.40        3.01      1.69 o
  -3  17  10        2.96        4.10      2.91 o
  -2  17  10       48.39       51.68      4.51 o
  -1  17  10        1.33        2.00      1.41 o
   0  17  10        0.39        0.36      2.47 o
   1  17  10        0.09       -1.29      2.25 o
   2  17  10        0.29        0.37      1.90 o
  -3  18  10        2.61        1.25      2.04 o
  -2  18  10        2.15        0.18      1.77 o
  -1  18  10        6.66        9.95      2.03 o
   0  18  10        4.75        2.77      1.79 o
   1  18  10        0.05        0.50      2.45 o
   2  18  10        0.04       -1.11      1.93 o
  -2  19  10        3.65        8.23      2.47 o
  -1  19  10        0.27        2.58      1.82 o
   0  19  10        0.41        1.39      1.77 o
   1  19  10        0.30       -2.41      2.41 o
   2  19  10        3.28        4.84      3.21 o
  -2  20  10        0.34       -1.86      1.86 o
  -1  20  10        9.89       12.86      2.57 o
   0  20  10        0.36       -0.53      1.77 o
   1  20  10        1.94        1.04      2.82 o
  -1  21  10        8.12       10.78      3.76 o
   0  21  10        0.54       -0.80      2.69 o
  -2   1  11        0.39        1.13      0.87 o
  -1   1  11       48.90       48.53      2.47 o
   0   1  11        1.95        2.04      1.04 o
   1   1  11        4.55        3.37      1.27 o
   2   1  11       21.56       21.47      2.73 o
   3   1  11       28.46       30.58      1.76 o
   4   1  11        0.04        0.49      1.01 o
  -2   2  11      217.52      215.34      4.80 o
  -1   2  11      286.39      290.14      5.09 o
   0   2  11       97.79       93.34      2.40 o
   1   2  11      130.92      120.35     12.69 o
   2   2  11       27.12       26.44      4.39 o
   3   2  11        1.33        0.03      0.89 o
   4   2  11        1.94        3.36      2.31 o
  -2   3  11      213.91      217.36      4.05 o
  -1   3  11       34.30       31.26      1.70 o
   0   3  11      223.23      208.99      3.72 o
   1   3  11       79.54       72.32      3.42 o
   2   3  11       21.66       21.91      1.77 o
   3   3  11        0.25       -0.11      0.82 o
   4   3  11        0.61        1.41      1.13 o
  -2   4  11       33.45       31.82      1.61 o
  -1   4  11       17.61       18.40      1.39 o
   0   4  11      130.11      101.38      2.88 o
   1   4  11       18.45       19.08      1.99 o
   2   4  11        0.07        0.85      0.95 o
   3   4  11        1.89        0.20      0.84 o
   4   4  11        0.60        1.42      1.47 o
  -5   5  11       10.03       12.43      2.50 o
  -4   5  11       17.64       21.88      2.73 o
  -3   5  11        2.86        5.70      1.94 o
  -2   5  11        1.41       -0.49      0.76 o
  -1   5  11        7.48        7.17      1.31 o
   0   5  11       15.06       16.41      1.45 o
   1   5  11       43.07       37.38      2.04 o
   2   5  11        1.09        2.34      1.15 o
   3   5  11        0.22       -0.66      0.99 o
   4   5  11        0.70       -0.30      1.14 o
  -5   6  11        3.80        3.52      2.11 o
  -4   6  11        5.26        4.05      1.88 o
  -3   6  11        3.18        3.49      1.36 o
  -2   6  11      132.38      107.03      2.85 o
  -1   6  11       51.26       55.18      2.25 o
   0   6  11       11.41       14.98      1.42 o
   1   6  11      172.33      162.15      4.06 o
   2   6  11        0.09        0.13      1.12 o
   3   6  11       12.55       11.75      1.49 o
   4   6  11        1.19        3.45      1.58 o
  -5   7  11        2.01        3.52      2.20 o
  -4   7  11        0.53       -0.46      1.34 o
  -3   7  11        0.04       -0.31      1.23 o
  -2   7  11       11.44        9.30      1.06 o
  -1   7  11       30.24       21.99      1.60 o
   0   7  11        0.75       -0.24      1.57 o
   1   7  11       27.50       22.99      1.82 o
   2   7  11       92.90       99.96      3.42 o
   3   7  11        3.82        3.63      1.29 o
   4   7  11        1.15        1.66      1.30 o
  -4   8  11        1.17       -1.23      1.41 o
  -3   8  11        0.82        0.10      1.26 o
  -2   8  11       15.34       17.85      1.26 o
  -1   8  11       88.51       70.51      3.14 o
   0   8  11       72.79       68.86      2.27 o
   1   8  11       22.68       22.09      1.83 o
   2   8  11       83.41       85.91      3.28 o
   3   8  11        1.62        1.28      1.21 o
   4   8  11        1.29        1.63      1.31 o
  -4   9  11        3.94        6.93      1.75 o
  -3   9  11        0.03       -1.92      1.92 o
  -2   9  11       25.82       27.94      1.83 o
  -1   9  11        2.68        1.44      0.90 o
   0   9  11      236.34      237.36      4.31 o
   1   9  11        3.28        1.13      1.10 o
   2   9  11        3.98        1.05      1.24 o
   3   9  11        5.39        7.16      1.48 o
   4   9  11        0.11        2.11      1.37 o
  -4  10  11        0.01        1.51      1.53 o
  -3  10  11        3.37        0.91      1.46 o
  -2  10  11       22.13       20.56      1.74 o
  -1  10  11      125.57      107.76      2.90 o
   0  10  11        2.44        0.77      0.93 o
   1  10  11        2.59        2.81      1.25 o
   2  10  11        9.47       10.07      1.67 o
   3  10  11        4.68        4.45      1.36 o
  -4  11  11        7.38        9.61      2.06 o
  -3  11  11       10.25       14.33      2.42 o
  -2  11  11        2.00        0.46      1.89 o
  -1  11  11        4.10        3.09      0.96 o
   0  11  11        0.45       -0.03      0.99 o
   1  11  11       44.95       47.26      3.10 o
   2  11  11        1.47        0.43      2.90 o
   3  11  11        0.22       -1.14      1.14 o
  -4  12  11        4.69        6.95      2.06 o
  -3  12  11        2.84        4.87      1.72 o
  -2  12  11        4.00        4.06      1.25 o
  -1  12  11       22.15       24.28      1.64 o
   0  12  11       14.53       10.09      1.83 o
   1  12  11        0.29        1.92      1.47 o
   2  12  11        0.06        1.28      1.58 o
   3  12  11        1.05        1.41      1.30 o
  -4  13  11        0.15        1.30      2.07 o
  -3  13  11       18.69       19.27      2.48 o
  -2  13  11        1.31       -0.96      1.06 o
  -1  13  11        1.75        1.94      0.96 o
   0  13  11       19.67       19.16      3.19 o
   1  13  11       10.52       13.06      2.18 o
   2  13  11        0.78        1.94      2.25 o
   3  13  11        1.82        1.06      1.28 o
  -4  14  11        1.63        3.37      2.69 o
  -3  14  11        0.01        0.77      1.73 o
  -2  14  11       29.94       34.75      2.85 o
  -1  14  11        3.07        3.22      1.34 o
   0  14  11       40.98       37.36      2.96 o
   1  14  11        6.04        6.57      1.87 o
   2  14  11        8.35        7.37      2.21 o
   3  14  11        0.40       -1.09      1.43 o
  -3  15  11       15.13       17.87      2.66 o
  -2  15  11       24.79       27.90      2.87 o
  -1  15  11        2.12        2.56      1.31 o
   0  15  11       12.15       17.00      3.78 o
   1  15  11        1.01        1.01      2.30 o
   2  15  11        0.42       -1.32      1.59 o
   3  15  11        0.04       -1.80      1.80 o
  -3  16  11        5.47        7.41      2.29 o
  -2  16  11       26.70       32.19      3.14 o
  -1  16  11       41.36       49.78      2.86 o
   0  16  11        4.91        8.02      2.09 o
   1  16  11        1.21       -1.45      2.14 o
   2  16  11        1.27        0.27      1.92 o
  -3  17  11        9.24       16.26      7.30 o
  -2  17  11        3.65        3.54      1.93 o
  -1  17  11        0.15       -0.51      1.59 o
   0  17  11        1.47        1.01      1.70 o
   1  17  11        1.75        0.87      2.67 o
   2  17  11        0.77        2.90      2.08 o
  -2  18  11        1.21        1.53      3.11 o
  -1  18  11        0.52        0.45      1.71 o
   0  18  11        0.07        1.08      1.74 o
   1  18  11        0.02       -0.35      2.56 o
   2  18  11        0.00       -0.53      2.62 o
  -2  19  11        5.10        4.64      2.30 o
  -1  19  11        1.26        2.36      2.03 o
   0  19  11        1.07        0.32      1.75 o
   1  19  11        3.23        2.65      2.79 o
  -1  20  11        6.44        6.82      3.61 o
   0  20  11        3.97       11.43      2.63 o
  -2   0  12      232.12      247.57      7.77 o
  -1   0  12      360.24      363.72      7.51 o
   0   0  12       81.57       77.67      3.36 o
   1   0  12        0.21       -0.62      1.66 o
   2   0  12       20.11       18.58      3.02 o
   3   0  12        0.00        0.91      1.54 o
   4   0  12        6.62        5.79      1.90 o
  -2   1  12        0.65       -1.30      1.30 o
  -1   1  12      174.20      167.81      3.40 o
   0   1  12      492.63      488.03      6.54 o
   1   1  12        0.25       -1.19      1.19 o
   2   1  12        0.03       -1.05      1.16 o
   3   1  12       13.77       15.01      1.70 o
   4   1  12        0.15       -0.49      1.20 o
  -2   2  12      186.25      187.78      3.90 o
  -1   2  12      324.63      329.99      5.79 o
   0   2  12        2.05        3.71      0.94 o
   1   2  12       59.13       63.65      6.20 o
   2   2  12        0.05        0.05      1.32 o
   3   2  12        4.87        3.37      1.10 o
   4   2  12        0.12        0.36      1.34 o
  -2   3  12       32.53       29.06      1.65 o
  -1   3  12      623.11      568.03      8.37 o
   0   3  12       32.31       37.99      2.07 o
   1   3  12       10.57       12.48      2.10 o
   2   3  12       43.11       45.02      3.01 o
   3   3  12        4.61        5.07      1.18 o
   4   3  12        0.10        2.16      1.64 o
  -3   4  12        6.25        3.75      1.98 o
  -2   4  12      103.43      116.47      3.06 o
  -1   4  12        6.48        5.72      1.64 o
   0   4  12       74.32       75.32      2.54 o
   1   4  12        0.12        0.46      1.31 o
   2   4  12        5.93        2.39      1.29 o
   3   4  12        0.07       -0.69      1.05 o
   4   4  12        0.51        1.77      1.44 o
  -5   5  12        0.00        0.07      2.00 o
  -4   5  12        3.32        6.39      2.23 o
  -3   5  12        1.31        2.02      1.81 o
  -2   5  12      208.70      189.02      4.01 o
  -1   5  12      144.31      130.73      3.49 o
   0   5  12       76.93       80.89      2.46 o
   1   5  12      288.45      297.04     10.84 o
   2   5  12       49.29       48.08      2.57 o
   3   5  12        0.55        1.61      1.17 o
   4   5  12        2.43        2.12      1.75 o
  -4   6  12       18.03       20.44      2.94 o
  -3   6  12       55.52       45.44      3.86 o
  -2   6  12        3.44        3.41      1.00 o
  -1   6  12       31.29       32.38      1.90 o
   0   6  12       48.59       40.48      2.43 o
   1   6  12        9.80       10.36      1.51 o
   2   6  12       95.30       96.14      3.44 o
   3   6  12        2.76        3.30      1.29 o
   4   6  12        0.02        0.77      1.31 o
  -4   7  12        1.88       -0.39      1.86 o
  -3   7  12        0.01        0.31      1.86 o
  -2   7  12        5.03        4.40      1.32 o
  -1   7  12       28.03       25.15      1.75 o
   0   7  12        1.81       -0.66      0.95 o
   1   7  12        7.37        7.36      1.38 o
   2   7  12       36.67       37.23      2.42 o
   3   7  12       17.83       16.30      1.76 o
   4   7  12        1.11        0.85      1.93 o
  -4   8  12        0.36        1.32      1.51 o
  -3   8  12        0.71       -0.57      1.28 o
  -2   8  12        1.49        3.08      1.31 o
  -1   8  12       14.00       13.47      1.48 o
   0   8  12        2.91        2.01      1.13 o
   1   8  12       13.67       14.15      1.71 o
   2   8  12        0.36        0.21      1.30 o
   3   8  12       17.20       14.70      1.77 o
  -4   9  12        2.03       -0.44      1.54 o
  -3   9  12       26.56       21.61      2.36 o
  -2   9  12        1.03        1.00      1.09 o
  -1   9  12        6.77        7.08      1.41 o
   0   9  12        1.22        1.02      1.09 o
   1   9  12        2.40        1.02      1.17 o
   2   9  12        1.30        1.25      1.25 o
   3   9  12        0.28       -1.18      1.18 o
  -4  10  12        2.77        3.02      2.09 o
  -3  10  12        0.22       -0.97      1.34 o
  -2  10  12        0.03        0.90      1.09 o
  -1  10  12        0.08        1.21      1.03 o
   0  10  12        0.77       -0.28      1.02 o
   1  10  12       12.33       11.97      1.66 o
   2  10  12        1.10       -0.35      1.22 o
   3  10  12        8.21       10.09      1.68 o
  -4  11  12        0.95        1.89      1.74 o
  -3  11  12        0.23        0.49      1.50 o
  -2  11  12        0.02       -0.38      1.07 o
  -1  11  12        4.88        3.44      1.21 o
   0  11  12        0.42       -0.11      1.05 o
   1  11  12        0.98        2.47      1.24 o
   2  11  12        0.12       -0.33      1.25 o
   3  11  12        3.10        1.77      1.63 o
  -4  12  12        1.57        0.97      3.27 o
  -3  12  12        1.17       -0.55      1.59 o
  -2  12  12       24.23       30.86      2.44 o
  -1  12  12        2.76        1.77      1.00 o
   0  12  12       17.47       16.87      2.26 o
   1  12  12        1.64        3.17      2.15 o
   2  12  12        2.39        1.55      1.40 o
   3  12  12        0.03       -0.61      1.30 o
  -4  13  12        3.09        2.24      2.73 o
  -3  13  12        2.06        0.78      1.74 o
  -2  13  12        0.12        0.15      2.33 o
  -1  13  12        4.32        5.18      1.22 o
   0  13  12        1.80        3.60      1.65 o
   1  13  12        4.74        8.03      2.91 o
   2  13  12        0.16       -0.20      1.34 o
   3  13  12        0.03       -1.22      1.22 o
  -3  14  12        0.42       -2.41      2.41 o
  -2  14  12       47.95       50.73      3.54 o
  -1  14  12       36.46       42.03      2.25 o
   0  14  12        2.12       -1.07      2.04 o
   1  14  12        4.09        2.59      2.43 o
   2  14  12        3.01       -0.43      1.69 o
  -3  15  12        5.88        6.86      2.28 o
  -2  15  12        0.01        0.05      1.65 o
  -1  15  12       13.34       16.29      1.69 o
   0  15  12        0.22        2.16      2.43 o
   1  15  12        1.40       -0.59      2.42 o
   2  15  12       10.26       16.10      4.81 o
  -3  16  12        0.17        0.44      1.94 o
  -2  16  12       15.81       14.92      2.61 o
  -1  16  12        7.46        5.93      1.44 o
   0  16  12        0.00       -1.49      2.13 o
   1  16  12       22.41       22.35      4.26 o
   2  16  12        0.28        2.99      2.80 o
  -2  17  12        3.71        5.63      2.28 o
  -1  17  12        1.57        1.91      1.46 o
   0  17  12        2.68        2.21      2.52 o
   1  17  12        2.76        4.08      3.06 o
  -2  18  12        7.25        9.55      3.90 o
  -1  18  12        0.20       -0.02      1.72 o
   0  18  12       10.86       12.30      3.44 o
   1  18  12        0.27       -1.15      2.65 o
  -1  19  12        1.60        1.26      2.84 o
   0  19  12        9.11       14.04      3.89 o
  -2   1  13        8.96        9.76      1.22 o
  -1   1  13        4.05        1.99      0.91 o
   0   1  13        6.96       10.74      1.17 o
   1   1  13       24.52       21.79      2.32 o
   2   1  13        2.35        3.92      1.62 o
   3   1  13        3.47        2.49      1.14 o
   4   1  13        0.74       -0.45      2.17 o
  -2   2  13        1.25        0.53      1.06 o
  -1   2  13       39.44       36.52      1.76 o
   0   2  13        0.06       -0.17      0.80 o
   1   2  13        1.70        0.15      1.30 o
   2   2  13        4.08        3.53      1.59 o
   3   2  13        1.16       -0.17      1.14 o
   4   2  13        1.64        3.61      2.45 o
  -3   3  13        2.15       -0.05      1.87 o
  -2   3  13        1.03        0.83      0.88 o
  -1   3  13        0.45        0.11      0.93 o
   0   3  13        7.03        3.94      1.04 o
   1   3  13       78.88       76.75      3.70 o
   2   3  13        3.20        2.83      1.57 o
   3   3  13        0.14       -0.14      1.28 o
  -4   4  13        8.34        8.30      2.49 o
  -3   4  13        2.14        3.15      2.03 o
  -2   4  13        3.79        2.04      1.24 o
  -1   4  13        4.10        1.25      0.99 o
   0   4  13      246.33      259.09      4.76 o
   1   4  13       49.28       56.24      3.30 o
   2   4  13       50.43       45.39      3.87 o
   3   4  13       22.54       24.33      2.25 o
  -4   5  13       16.80       14.30      2.73 o
  -3   5  13       17.11       18.98      2.91 o
  -2   5  13       34.08       35.15      2.39 o
  -1   5  13       15.74       19.35      1.61 o
   0   5  13      239.53      244.03      4.47 o
   1   5  13       30.51       31.18      2.67 o
   2   5  13        1.04        0.08      1.43 o
   3   5  13        7.60        7.13      2.51 o
  -4   6  13        5.26        3.56      2.36 o
  -3   6  13        1.48       -1.84      1.84 o
  -2   6  13       11.26       13.31      1.77 o
  -1   6  13      113.15      108.75      3.32 o
   0   6  13       44.60       43.29      2.01 o
   1   6  13        0.08        0.23      1.31 o
   2   6  13        0.00        0.90      1.27 o
   3   6  13       17.55       19.21      1.88 o
  -4   7  13       11.48       10.06      2.71 o
  -3   7  13        2.62        1.95      2.18 o
  -2   7  13       10.45       14.16      1.83 o
  -1   7  13       78.53       72.18      2.80 o
   0   7  13        2.35        1.87      1.06 o
   1   7  13        0.84        2.21      1.53 o
   2   7  13       13.60       12.37      1.92 o
   3   7  13        0.99        0.91      1.30 o
  -4   8  13        2.62        5.11      2.54 o
  -3   8  13        8.42        7.74      2.50 o
  -2   8  13        0.47        0.62      1.23 o
  -1   8  13        0.20        0.38      1.00 o
   0   8  13        6.38        6.51      1.38 o
   1   8  13        1.29       -0.07      1.13 o
   2   8  13        0.25       -1.17      1.17 o
   3   8  13        0.20        0.03      1.25 o
  -4   9  13        0.03        0.91      2.18 o
  -3   9  13        0.14       -0.34      2.00 o
  -2   9  13        6.05        5.29      1.62 o
  -1   9  13       60.03       49.92      2.47 o
   0   9  13        8.57        8.60      1.47 o
   1   9  13        8.86        8.55      1.57 o
   2   9  13        1.02        0.47      1.27 o
   3   9  13        0.99       -0.28      1.26 o
  -4  10  13        1.60        1.98      2.44 o
  -3  10  13        1.16        1.66      1.67 o
  -2  10  13       32.20       25.59      2.39 o
  -1  10  13        2.70        4.18      1.24 o
   0  10  13       16.99       12.96      2.15 o
   1  10  13        1.09        1.02      1.32 o
   2  10  13        1.32        1.06      1.39 o
   3  10  13        0.46       -1.28      1.28 o
  -4  11  13        0.00        1.03      1.79 o
  -3  11  13        0.03       -0.81      1.50 o
  -2  11  13       13.85        9.56      2.10 o
  -1  11  13        4.38       10.60      1.57 o
   0  11  13       14.65       11.26      2.47 o
   1  11  13        8.01        7.54      2.05 o
   2  11  13        0.17       -0.02      1.38 o
   3  11  13        0.67       -0.46      1.30 o
  -3  12  13        0.79        1.36      1.83 o
  -2  12  13        5.45        3.87      1.78 o
  -1  12  13       15.86       17.19      1.82 o
   0  12  13        0.36       -1.34      1.34 o
   1  12  13        1.42       -0.40      1.91 o
   2  12  13        1.28        2.88      1.50 o
   3  12  13        0.13       -2.03      4.58 o
  -3  13  13        8.19        4.97      2.09 o
  -2  13  13        0.03        1.24      1.78 o
  -1  13  13       74.54       75.22      3.34 o
   0  13  13       19.11       22.82      2.64 o
   1  13  13        0.01        0.71      1.64 o
   2  13  13        2.84        2.85      1.61 o
  -3  14  13        5.48        6.03      2.19 o
  -2  14  13        2.41        1.12      1.65 o
  -1  14  13        2.24        1.47      1.35 o
   0  14  13        3.39        3.45      2.23 o
   1  14  13       11.45        8.74      2.27 o
   2  14  13        1.38        0.51      1.57 o
  -3  15  13       20.82       30.02      3.29 o
  -2  15  13        0.64        1.60      1.80 o
  -1  15  13       30.36       35.68      2.24 o
   0  15  13        5.06        2.72      1.85 o
   1  15  13        5.23        2.74      4.10 o
   2  15  13        2.07        3.21      2.45 o
  -2  16  13        7.08        7.71      2.79 o
  -1  16  13        1.31        1.89      1.40 o
   0  16  13        1.02        2.40      1.91 o
   1  16  13        2.88        0.42      3.12 o
  -2  17  13        1.30       -1.48      1.83 o
  -1  17  13        0.52       -1.46      1.46 o
   0  17  13        1.41        1.33      1.85 o
   1  17  13        7.12        6.65      3.29 o
  -1  18  13        5.52        6.50      2.34 o
   0  18  13        0.22       -1.97      2.44 o
  -2   0  14        0.83       -0.77      1.11 o
  -1   0  14       13.42       10.94      1.69 o
   0   0  14       22.79       22.19      2.15 o
   1   0  14        0.53        4.39      2.18 o
   2   0  14        2.29        2.56      2.14 o
   3   0  14        0.53        2.29      1.68 o
  -2   1  14        2.33        1.78      1.28 o
  -1   1  14        0.41       -0.19      0.80 o
   0   1  14        0.90        0.89      0.84 o
   1   1  14        1.29        0.88      1.32 o
   2   1  14        0.48        0.48      2.20 o
   3   1  14        0.38       -1.03      1.03 o
  -3   2  14       40.14       37.25      3.83 o
  -2   2  14        0.34       -0.36      1.11 o
  -1   2  14        1.04       -0.28      0.79 o
   0   2  14       12.40        7.81      1.21 o
   1   2  14        2.67        1.99      1.36 o
   2   2  14        0.07       -0.45      1.32 o
   3   2  14        6.14        2.98      1.49 o
  -4   3  14       11.02       12.05      2.91 o
  -3   3  14       14.38       20.21      3.23 o
  -2   3  14        1.52        1.34      1.26 o
  -1   3  14       22.56       25.10      1.59 o
   0   3  14        0.83       -0.81      0.81 o
   1   3  14        2.40        2.16      1.59 o
   2   3  14        0.33       -0.26      1.40 o
   3   3  14        0.05       -0.76      1.31 o
  -4   4  14        0.01        0.40      2.18 o
  -3   4  14       17.97       17.61      3.02 o
  -2   4  14        0.57        0.21      1.12 o
  -1   4  14        5.26        7.83      1.32 o
   0   4  14        1.92        2.12      1.01 o
   1   4  14        6.77        9.68      2.17 o
   2   4  14        1.65       -1.18      1.37 o
   3   4  14        1.62        2.30      1.50 o
  -4   5  14        0.75       -1.10      2.09 o
  -3   5  14        1.08        0.72      2.06 o
  -2   5  14        2.37       -1.24      1.97 o
  -1   5  14        4.40        2.76      1.22 o
   0   5  14        3.66        4.50      1.31 o
   1   5  14       15.80       13.86      2.18 o
   2   5  14       10.62        8.55      2.05 o
   3   5  14        2.55        0.75      1.45 o
  -4   6  14        1.78        0.97      2.17 o
  -3   6  14        4.37        5.15      2.48 o
  -2   6  14       14.14       11.25      1.80 o
  -1   6  14       13.06       13.82      1.57 o
   0   6  14       15.20       18.58      1.83 o
   1   6  14       28.21       25.10      2.65 o
   2   6  14        3.60        2.27      1.73 o
   3   6  14        3.98        6.96      1.78 o
  -4   7  14        3.60        5.11      2.57 o
  -3   7  14        5.93        5.13      2.48 o
  -2   7  14        7.42        8.98      2.60 o
  -1   7  14        0.02        2.45      1.11 o
   0   7  14       34.72       28.65      2.66 o
   1   7  14       22.02       25.93      4.04 o
   2   7  14        1.42        1.75      1.67 o
   3   7  14        0.52        2.52      1.42 o
  -4   8  14        0.03       -1.56      2.13 o
  -3   8  14        0.01       -0.19      2.06 o
  -2   8  14       16.30       12.87      2.91 o
  -1   8  14       25.87       24.14      2.04 o
   0   8  14        3.22        1.54      1.41 o
   1   8  14        0.14        0.37      1.43 o
   2   8  14       10.95       12.86      1.95 o
   3   8  14        0.82        0.65      1.36 o
  -4   9  14        1.11        2.13      2.58 o
  -3   9  14        4.55        3.58      2.49 o
  -2   9  14        0.37       -1.25      2.11 o
  -1   9  14        0.05        0.66      1.06 o
   0   9  14       20.17       25.11      2.66 o
   1   9  14        0.04       -1.05      1.49 o
   2   9  14        1.24        0.71      1.92 o
   3   9  14        0.05       -1.30      1.30 o
  -3  10  14        3.43        9.42      3.04 o
  -2  10  14        3.91        4.90      2.33 o
  -1  10  14        0.91        3.44      1.30 o
   0  10  14       10.74       11.92      2.15 o
   1  10  14        0.52        4.53      1.93 o
   2  10  14        4.53        6.23      1.75 o
  -3  11  14        2.31        0.56      2.57 o
  -2  11  14        0.82       -2.01      2.01 o
  -1  11  14        3.61        4.41      1.44 o
   0  11  14       11.94        9.42      2.12 o
   1  11  14        2.68        3.53      2.17 o
   2  11  14        7.08       11.10      1.96 o
  -3  12  14        5.55        6.34      3.20 o
  -2  12  14        0.77       -1.08      2.14 o
  -1  12  14       11.41       11.56      1.78 o
   0  12  14       12.74       14.42      2.39 o
   1  12  14        3.86        4.71      2.01 o
   2  12  14        2.84        3.14      1.65 o
  -3  13  14       14.23       16.76      2.85 o
  -2  13  14        0.05        3.73      2.68 o
  -1  13  14       17.02       15.43      2.12 o
   0  13  14       26.88       26.19      3.61 o
   1  13  14        3.36        2.50      3.41 o
   2  13  14        1.26       -1.71      1.71 o
  -3  14  14        1.86        5.15      3.71 o
  -2  14  14       41.02       49.76      5.20 o
  -1  14  14        0.04        0.72      1.37 o
   0  14  14       31.52       37.45      3.35 o
   1  14  14        2.24        2.55      1.96 o
   2  14  14        0.07       -0.53      1.93 o
  -2  15  14        0.54        2.57      1.95 o
  -1  15  14        8.71       14.29      2.49 o
   0  15  14        1.52        0.46      1.74 o
   1  15  14        0.20        2.19      1.94 o
  -2  16  14        1.60        1.18      2.12 o
  -1  16  14        1.55        1.35      2.74 o
   0  16  14        0.85        0.71      1.86 o
   1  16  14        0.79       -0.91      1.94 o
  -1  17  14        0.33       -0.56      2.59 o
   0  17  14        3.37        3.70      2.14 o
  -3   1  15       38.64       40.95      4.29 o
  -2   1  15       29.91       31.25      2.65 o
  -1   1  15        3.04        1.54      0.97 o
   0   1  15        3.78        0.97      1.31 o
   1   1  15        9.55        7.92      1.86 o
   2   1  15        0.00       -0.59      1.42 o
   3   1  15        0.44       -0.17      1.36 o
  -4   2  15        0.01       -2.13      2.13 o
  -3   2  15        5.57        6.13      2.76 o
  -2   2  15        8.58        8.72      2.82 o
  -1   2  15        0.45        0.84      0.94 o
   0   2  15        7.24        7.56      2.85 o
   1   2  15        8.12        9.90      2.04 o
   2   2  15        0.30       -0.81      1.51 o
   3   2  15        0.06        0.49      1.43 o
  -4   3  15        2.03        5.20      2.53 o
  -3   3  15        1.84       -0.44      2.14 o
  -2   3  15        7.62        9.28      2.91 o
  -1   3  15        5.91        6.41      1.18 o
   0   3  15       17.73       21.59      3.55 o
   1   3  15        5.04        6.36      1.93 o
   2   3  15        2.09        2.60      1.74 o
   3   3  15        0.95       -0.10      1.58 o
  -4   4  15        0.02       -1.17      2.08 o
  -3   4  15        0.01       -1.43      2.10 o
  -2   4  15        2.87        5.31      2.56 o
  -1   4  15        4.65        3.29      1.06 o
   0   4  15       10.52       11.97      2.07 o
   1   4  15        2.02        3.15      2.11 o
   2   4  15        2.14       -0.05      1.60 o
   3   4  15        0.90       -0.25      2.16 o
  -4   5  15        6.43        9.05      2.83 o
  -3   5  15        2.35        3.55      2.46 o
  -2   5  15        1.20       -1.56      1.90 o
  -1   5  15        4.10        2.34      1.04 o
   0   5  15        1.40        1.39      2.94 o
   1   5  15        0.36        0.94      1.39 o
   2   5  15        1.12        0.33      1.68 o
   3   5  15        0.54       -1.41      1.41 o
  -4   6  15        0.01        1.66      2.48 o
  -3   6  15        2.46        3.58      2.55 o
  -2   6  15        7.22        7.08      2.64 o
  -1   6  15        5.28        2.83      1.30 o
   0   6  15        4.58        4.85      1.73 o
   1   6  15        6.25        6.76      2.03 o
   2   6  15        5.91        8.22      4.96 o
   3   6  15        0.55       -0.98      1.70 o
  -4   7  15        0.20        2.97      2.56 o
  -3   7  15        0.09        2.75      2.39 o
  -2   7  15        1.18       -0.65      2.05 o
  -1   7  15       47.17       53.53      2.74 o
   0   7  15        5.18        7.45      1.99 o
   1   7  15        5.67        1.08      1.68 o
   2   7  15        1.16        0.52      3.26 o
  -3   8  15        7.09        5.29      2.67 o
  -2   8  15        0.74        4.81      2.48 o
  -1   8  15        6.25        7.82      1.51 o
   0   8  15        3.36        1.49      1.57 o
   1   8  15       25.76       20.31      4.31 o
   2   8  15        0.01        1.35      1.75 o
  -3   9  15        2.11       -0.95      2.42 o
  -2   9  15        0.17       -0.73      2.25 o
  -1   9  15        0.26        0.33      1.30 o
   0   9  15        2.57        1.18      2.86 o
   1   9  15        0.80       -0.83      1.59 o
   2   9  15        0.14        0.12      1.74 o
  -3  10  15       26.50       35.77      4.58 o
  -2  10  15        0.01       -1.51      2.29 o
  -1  10  15        1.64        0.32      1.24 o
   0  10  15       40.95       43.19      3.39 o
   1  10  15        6.60        7.56      2.15 o
   2  10  15        0.34        2.34      2.05 o
  -3  11  15       10.45       18.68      3.85 o
  -2  11  15        1.69       -0.27      2.49 o
  -1  11  15        0.00       -0.24      1.26 o
   0  11  15       10.36       11.64      2.30 o
   1  11  15        0.19       -0.69      1.64 o
   2  11  15        0.29        1.75      2.01 o
  -3  12  15        8.75       14.19      3.84 o
  -2  12  15       48.28       64.53      5.62 o
  -1  12  15        0.26        2.09      1.42 o
   0  12  15        5.85        5.48      2.01 o
   1  12  15       33.61       40.99      3.64 o
   2  12  15        2.18        2.41      2.03 o
  -2  13  15        2.58        7.20      3.24 o
  -1  13  15        9.42       15.99      2.51 o
   0  13  15        0.45        1.59      1.77 o
   1  13  15        3.49        1.99      2.03 o
  -2  14  15        0.84        4.29      2.97 o
  -1  14  15       15.50       20.10      2.76 o
   0  14  15        0.06        2.04      1.89 o
   1  14  15        0.04        0.75      1.93 o
  -2  15  15        1.16        0.87      3.06 o
  -1  15  15        6.97       11.53      3.51 o
   0  15  15        1.57        0.89      1.96 o
  -1  16  15        3.67        8.92      3.39 o
   0  16  15       10.17       15.50      2.88 o
  -3   0  16       43.08       53.18      4.99 o
  -2   0  16       25.51       31.62      4.02 o
  -1   0  16       27.86       37.74      2.90 o
   0   0  16        0.61        1.31      2.15 o
   1   0  16        0.27       -0.69      1.91 o
   2   0  16        1.24        0.99      2.46 o
  -4   1  16        6.68        4.16      2.90 o
  -3   1  16        0.15        0.56      2.47 o
  -2   1  16        0.94        0.60      1.71 o
  -1   1  16        8.70        7.10      1.67 o
   0   1  16        4.88        7.77      1.94 o
   1   1  16        5.21        8.65      2.10 o
   2   1  16        1.01        0.01      1.56 o
  -4   2  16        2.12        1.76      2.60 o
  -3   2  16        0.35        0.18      2.42 o
  -2   2  16       72.85       87.48      4.40 o
  -1   2  16        2.13        1.80      1.07 o
   0   2  16       23.46       23.94      7.65 o
   1   2  16        7.89        6.19      2.18 o
   2   2  16        5.71        4.93      2.01 o
  -3   3  16       16.84       19.24      3.50 o
  -2   3  16       16.11       20.16      3.49 o
  -1   3  16        3.69        4.16      1.20 o
   0   3  16        2.78        3.40      1.68 o
   1   3  16        3.13       -1.39      1.39 o
   2   3  16        0.05       -1.81      1.87 o
  -3   4  16        0.03        3.22      2.53 o
  -2   4  16       11.83       11.04      3.13 o
  -1   4  16        3.41        4.69      1.23 o
   0   4  16        4.37        3.73      1.74 o
   1   4  16        8.19        9.02      4.51 o
   2   4  16        2.84        0.89      1.75 o
  -3   5  16        0.43       -0.89      2.36 o
  -2   5  16        1.56        2.49      2.48 o
  -1   5  16       15.65       20.54      1.71 o
   0   5  16        6.69        6.10      1.93 o
   1   5  16        3.00        3.50      2.34 o
   2   5  16        1.19        0.55      1.65 o
  -3   6  16       18.60       24.11      3.81 o
  -2   6  16        1.68       -0.22      2.22 o
  -1   6  16        0.08        0.37      1.03 o
   0   6  16        0.05        0.47      1.53 o
   1   6  16        1.02       -0.57      1.59 o
   2   6  16        6.87        8.29      2.38 o
  -3   7  16        0.00       -1.09      2.30 o
  -2   7  16       18.29       18.71      3.58 o
  -1   7  16        0.04        1.31      1.33 o
   0   7  16        0.32        0.54      1.47 o
   1   7  16       16.04       17.51      4.06 o
   2   7  16        8.19       10.45      2.40 o
  -3   8  16        5.29        9.69      3.21 o
  -2   8  16        0.64        2.57      2.76 o
  -1   8  16        7.21       11.44      1.74 o
   0   8  16        0.36        1.63      2.68 o
   1   8  16        1.24        2.07      1.85 o
   2   8  16        1.10        2.00      2.00 o
  -3   9  16       23.72       27.20      4.26 o
  -2   9  16       12.57       17.39      3.60 o
  -1   9  16        0.30        1.54      1.35 o
   0   9  16       30.81       33.41      3.19 o
   1   9  16       16.71       19.42      3.15 o
   2   9  16        3.34        3.99      5.25 o
  -3  10  16        3.47        0.05      2.90 o
  -2  10  16        3.85        5.39      3.13 o
  -1  10  16        0.38        1.09      1.40 o
   0  10  16        0.15       -0.54      1.59 o
   1  10  16        9.03       15.25      2.78 o
  -2  11  16       33.36       44.38      5.15 o
  -1  11  16        2.98        4.08      3.13 o
   0  11  16        1.90        2.02      1.84 o
   1  11  16        9.68       12.13      2.68 o
  -2  12  16        4.14        2.89      3.05 o
  -1  12  16        4.43        8.70      2.19 o
   0  12  16        0.03       -1.96      1.96 o
   1  12  16        0.96        0.86      2.00 o
  -2  13  16        3.69       11.43      3.59 o
  -1  13  16       16.24       24.47      4.27 o
   0  13  16        6.89        7.07      2.31 o
  -1  14  16       14.73       18.48      4.08 o
   0  14  16       17.65       14.04      2.77 o
  -3   1  17        0.27       -1.78      1.78 o
  -2   1  17       12.43       11.49      2.32 o
  -1   1  17       20.72       20.97      1.81 o
   0   1  17        1.01        1.72      1.64 o
   1   1  17        0.65        2.18      1.79 o
   2   1  17        1.59        0.20      1.83 o
  -3   2  17        4.78        0.60      2.69 o
  -2   2  17       26.41       25.69      5.22 o
  -1   2  17        8.97        9.40      1.50 o
   0   2  17       15.69       19.54      2.68 o
   1   2  17        1.18       -1.42      1.62 o
   2   2  17        2.72        1.32      1.95 o
  -3   3  17        4.67       10.41      3.33 o
  -2   3  17        0.34        1.00      1.82 o
  -1   3  17       15.13       20.66      1.78 o
   0   3  17        0.75        0.12      1.99 o
   1   3  17       16.20       16.34      3.71 o
   2   3  17        0.08       -0.35      1.76 o
  -3   4  17        0.00       -2.39      2.39 o
  -2   4  17       10.22       14.72      2.50 o
  -1   4  17       46.95       58.18      2.97 o
   0   4  17        1.42        2.37      1.72 o
   1   4  17        0.08        0.37      1.73 o
   2   4  17        3.31        4.04      3.13 o
  -3   5  17        0.94        2.42      2.70 o
  -2   5  17        1.38        4.98      2.70 o
  -1   5  17        0.55        0.15      1.28 o
   0   5  17       10.30        9.12      2.22 o
   1   5  17        2.58        0.81      1.84 o
   2   5  17        9.81       10.83      2.53 o
  -3   6  17        0.40        3.68      2.92 o
  -2   6  17        5.68        5.61      2.91 o
  -1   6  17        4.85        8.18      1.92 o
   0   6  17        4.45        2.26      1.82 o
   1   6  17        5.82        5.32      2.17 o
   2   6  17        0.01       -0.94      1.85 o
  -3   7  17        4.12        5.28      3.02 o
  -2   7  17       41.46       57.09      5.28 o
  -1   7  17        0.16       -0.15      1.59 o
   0   7  17       16.02       14.96      2.50 o
   1   7  17        8.41        7.40      2.36 o
  -2   8  17        0.83        0.90      2.79 o
  -1   8  17       36.85       44.20      3.38 o
   0   8  17        0.41        1.71      1.79 o
   1   8  17        1.51        1.05      1.93 o
  -2   9  17        5.01        8.17      3.26 o
  -1   9  17        0.23        0.90      1.64 o
   0   9  17        0.24        1.36      1.87 o
   1   9  17        0.03        0.66      2.23 o
  -2  10  17        0.57        0.08      2.75 o
  -1  10  17       10.73       15.65      2.50 o
   0  10  17        1.98        3.14      1.96 o
   1  10  17        3.08        2.37      2.17 o
  -2  11  17        7.60       14.13      3.87 o
  -1  11  17        0.98       -1.67      2.35 o
   0  11  17       13.77       19.59      2.96 o
  -1  12  17        2.40        2.30      2.97 o
   0  12  17        0.75       -2.52      2.75 o
  -3   0  18        2.12        3.84      3.09 o
  -2   0  18       13.55       14.03      3.65 o
  -1   0  18        4.14        3.78      2.65 o
   0   0  18        6.91       12.61      3.52 o
   1   0  18       15.47       20.11      4.11 o
  -3   1  18        3.40        0.95      2.04 o
  -2   1  18        2.51        1.20      1.93 o
  -1   1  18       20.52       22.89      2.76 o
   0   1  18        4.78        3.43      1.96 o
   1   1  18        2.95        4.03      2.02 o
  -3   2  18        0.30       -0.48      1.95 o
  -2   2  18        2.10        1.38      1.89 o
  -1   2  18        1.32       -0.02      1.63 o
   0   2  18        1.64        0.94      1.81 o
   1   2  18        1.02        1.88      1.89 o
  -3   3  18        1.60        1.76      2.05 o
  -2   3  18        2.20        5.60      2.13 o
  -1   3  18        4.16        2.54      3.64 o
   0   3  18       26.53       31.30      3.15 o
   1   3  18        0.04       -0.27      1.85 o
  -2   4  18        1.76        2.91      2.06 o
  -1   4  18        6.42        9.37      2.22 o
   0   4  18        4.78        6.11      3.03 o
   1   4  18        0.96        0.98      1.94 o
  -2   5  18        5.60        5.99      2.43 o
  -1   5  18       19.34       29.87      3.01 o
   0   5  18        0.21       -1.59      1.59 o
   1   5  18        0.07       -0.36      1.80 o
  -2   6  18        0.32        4.09      2.20 o
  -1   6  18        9.03       11.30      2.87 o
   0   6  18        1.04       -0.06      1.78 o
   1   6  18        0.88       -0.05      2.00 o
  -2   7  18        2.14        2.05      2.99 o
  -1   7  18        3.41        6.25      2.16 o
   0   7  18        1.32        4.50      2.11 o
   1   7  18        2.55        2.73      4.02 o
  -2   8  18        0.13       -1.67      2.52 o
  -1   8  18        2.35        3.60      2.76 o
   0   8  18       13.40       16.39      2.75 o
  -1   9  18        1.10        0.36      2.49 o
   0   9  18        5.16        4.19      2.21 o
  -1  10  18        1.66       -0.93      2.71 o
  -2   1  19        2.38        4.51      2.32 o
  -1   1  19       11.14       11.58      3.69 o
   0   1  19        0.97        2.62      1.96 o
  -2   2  19        0.22       -1.02      1.99 o
  -1   2  19        4.68        8.06      2.21 o
   0   2  19        3.55        4.57      2.04 o
  -2   3  19        0.47        2.06      2.09 o
  -1   3  19        0.88        0.81      1.82 o
   0   3  19        0.04        1.02      1.84 o
  -2   4  19        2.18        1.00      2.15 o
  -1   4  19        2.86        1.91      2.31 o
   0   4  19        6.28        8.50      2.41 o
  -1   5  19        0.29        0.48      2.55 o
   0   5  19        0.08       -2.03      2.43 o
  -1   6  19        3.17        4.51      3.07 o
   0   6  19        4.43        4.14      3.42 o
 
